# Supplementary material for: The Collaborative Cross as a Resource for Modeling Human Disease: CC011/Unc, a New Mouse Model for Spontaneous Colitis
Source: Mamm Genome. 2014 Feb 1;25(3):95–108. doi: 10.1007/s00335-013-9499-2 (PMC3960486; doi:10.1007/s00335-013-9499-2)
Supplement: Supplementary file 4 — Raw phenotype and genotype data. Missing data are coded as “NA.” Column legend is provided as an additional spreadsheet tab. (XLSX 1,808 kb) [file 335_2013_9499_MOESM4_ESM.xlsx]

## Sheet: master.phenotype.genotype.csv
ID	Group	Date of birth	Date of necropsy	Sex	Coat color	Rectal prolapse?	Weight (g)	Spleen weight (g)	Liver weight (g)	Colon length (cm)	Total colitis score	Hyperplasia subscore	Goblet cell loss subscore	Leukocytic infiltrate subscore	Extent of lesion(s) subscore	Crypt abscesses subscore	Vasculitis subscore	Ulceration subscore	Scoring method	Sire	MegaMUGA?	Ccc1	Ccc2	Ccc3	Ccc4	Ccc4 recombinant	Ccc1_DEL	Ccc1_SAT	Ccc2_SAT	Ccc3_DEL2	Ccc1_UNC21737291	Ccc2_UNC24117994	Ccc3_UNC2056933	Ccc4_UNC14900650	Ccc4_UNC14945660	Ccc4_UNC15039889	Ccc4_UNC15041380	Ccc4_71Mbp	Ccc4_75Mbp	UNC010515443	UNC23995	UNC34218	JAX00000353	JAX00000461	UNC92768	UNC129874	JAX00000980	UNC216547	JAX00244011
M7cF1_001	(BALB/C x CC011/Unc)F1	2013-05-28	2013-10-17	F	W	N	28.59	0.14	1.35	10	1	1	0	0	0	0	0	0	R	NA	FALSE	NA	NA	NA	NA	NA	NA	NA	NA	NA	NA	NA	NA	NA	NA	NA	NA	NA	NA	NA	NA	NA	NA	NA	NA	NA	NA	NA	NA
M7cF1_002	(BALB/C x CC011/Unc)F1	2013-05-28	2013-10-17	F	W	N	24.66	0.07	1.04	11.1	1	1	0	0	0	0	0	0	R	NA	FALSE	NA	NA	NA	NA	NA	NA	NA	NA	NA	NA	NA	NA	NA	NA	NA	NA	NA	NA	NA	NA	NA	NA	NA	NA	NA	NA	NA	NA
M7cF1_003	(BALB/C x CC011/Unc)F1	2013-05-28	2013-10-17	F	W	N	37.48	0.11	1.52	10.5	1	1	0	0	0	0	0	0	R	NA	FALSE	NA	NA	NA	NA	NA	NA	NA	NA	NA	NA	NA	NA	NA	NA	NA	NA	NA	NA	NA	NA	NA	NA	NA	NA	NA	NA	NA	NA
M7cF1_004	(BALB/C x CC011/Unc)F1	2013-05-28	2013-10-17	M	W	N	50.37	0.1	2.1	10.5	0	0	0	0	0	0	0	0	R	NA	FALSE	NA	NA	NA	NA	NA	NA	NA	NA	NA	NA	NA	NA	NA	NA	NA	NA	NA	NA	NA	NA	NA	NA	NA	NA	NA	NA	NA	NA
M7cF1_005	(BALB/C x CC011/Unc)F1	2013-05-28	2013-10-17	M	W	N	52.77	0.12	2.2	11.5	1	1	0	0	0	0	0	0	R	NA	FALSE	NA	NA	NA	NA	NA	NA	NA	NA	NA	NA	NA	NA	NA	NA	NA	NA	NA	NA	NA	NA	NA	NA	NA	NA	NA	NA	NA	NA
M7cF1_006	(BALB/C x CC011/Unc)F1	2013-05-28	2013-10-17	M	W	N	49.82	0.1	2.08	10.8	0	0	0	0	0	0	0	0	R	NA	FALSE	NA	NA	NA	NA	NA	NA	NA	NA	NA	NA	NA	NA	NA	NA	NA	NA	NA	NA	NA	NA	NA	NA	NA	NA	NA	NA	NA	NA
M7cF1_007	(BALB/C x CC011/Unc)F1	2013-05-28	2013-10-17	M	W	N	49.08	0.09	1.97	11.2	1	1	0	0	0	0	0	0	R	NA	FALSE	NA	NA	NA	NA	NA	NA	NA	NA	NA	NA	NA	NA	NA	NA	NA	NA	NA	NA	NA	NA	NA	NA	NA	NA	NA	NA	NA	NA
M7cF1_008	(BALB/C x CC011/Unc)F1	2013-05-28	2013-10-17	M	W	N	48.93	0.11	1.98	12.5	0	0	0	0	0	0	0	0	R	NA	FALSE	NA	NA	NA	NA	NA	NA	NA	NA	NA	NA	NA	NA	NA	NA	NA	NA	NA	NA	NA	NA	NA	NA	NA	NA	NA	NA	NA	NA
M7cF1_009	(BALB/C x CC011/Unc)F1	2013-05-28	2013-10-17	M	W	N	47.9	0.1	1.84	11.1	1	1	0	0	0	0	0	0	R	NA	FALSE	NA	NA	NA	NA	NA	NA	NA	NA	NA	NA	NA	NA	NA	NA	NA	NA	NA	NA	NA	NA	NA	NA	NA	NA	NA	NA	NA	NA
UNC_arM1F1_01	(C57BL/6J x CC011/Unc)F1	2012-11-14	2013-06-27	F	A	N	42.7	0.09	1.52	10.6	1	1	0	0	0	0	0	0	R	UNC_arM001	FALSE	NA	NA	NA	NA	NA	NA	NA	NA	NA	NA	NA	NA	NA	NA	NA	NA	NA	NA	NA	NA	NA	NA	NA	NA	NA	NA	NA	NA
UNC_arM1F1_02	(C57BL/6J x CC011/Unc)F1	2012-11-14	2013-06-27	F	A	N	38.4	0.1	1.45	8.6	0	0	0	0	0	0	0	0	R	UNC_arM001	FALSE	NA	NA	NA	NA	NA	NA	NA	NA	NA	NA	NA	NA	NA	NA	NA	NA	NA	NA	NA	NA	NA	NA	NA	NA	NA	NA	NA	NA
UNC_arM1F1_03	(C57BL/6J x CC011/Unc)F1	2012-11-14	2013-06-27	F	A	N	42.42	0.1	1.74	9.6	0	0	0	0	0	0	0	0	R	UNC_arM001	FALSE	NA	NA	NA	NA	NA	NA	NA	NA	NA	NA	NA	NA	NA	NA	NA	NA	NA	NA	NA	NA	NA	NA	NA	NA	NA	NA	NA	NA
UNC_arM1F1_04	(C57BL/6J x CC011/Unc)F1	2012-11-14	2013-06-28	F	A	N	45.84	0.09	2.05	9.8	0	0	0	0	0	0	0	0	R	UNC_arM001	FALSE	NA	NA	NA	NA	NA	NA	NA	NA	NA	NA	NA	NA	NA	NA	NA	NA	NA	NA	NA	NA	NA	NA	NA	NA	NA	NA	NA	NA
UNC_arM1F1_05	(C57BL/6J x CC011/Unc)F1	2012-11-14	2013-06-28	F	A	N	46	0.1	1.88	10.6	0	0	0	0	0	0	0	0	R	UNC_arM001	FALSE	NA	NA	NA	NA	NA	NA	NA	NA	NA	NA	NA	NA	NA	NA	NA	NA	NA	NA	NA	NA	NA	NA	NA	NA	NA	NA	NA	NA
UNC_arM1F1_06	(C57BL/6J x CC011/Unc)F1	2012-01-04	2013-06-28	F	A	N	37.78	0.1	1.71	10.8	2	1	0	1	0	0	0	0	R	UNC_arM001	FALSE	NA	NA	NA	NA	NA	NA	NA	NA	NA	NA	NA	NA	NA	NA	NA	NA	NA	NA	NA	NA	NA	NA	NA	NA	NA	NA	NA	NA
UNC_arM1F1_07	(C57BL/6J x CC011/Unc)F1	2012-01-04	2013-06-28	F	A	N	38.02	0.13	1.92	10.6	2	1	0	1	0	0	0	0	R	UNC_arM001	FALSE	NA	NA	NA	NA	NA	NA	NA	NA	NA	NA	NA	NA	NA	NA	NA	NA	NA	NA	NA	NA	NA	NA	NA	NA	NA	NA	NA	NA
UNC_arM1F1_08	(C57BL/6J x CC011/Unc)F1	2012-01-04	2013-06-28	F	A	N	35.54	0.12	1.56	10.7	0	0	0	0	0	0	0	0	R	UNC_arM001	FALSE	NA	NA	NA	NA	NA	NA	NA	NA	NA	NA	NA	NA	NA	NA	NA	NA	NA	NA	NA	NA	NA	NA	NA	NA	NA	NA	NA	NA
UNC_arM1F1_09	(C57BL/6J x CC011/Unc)F1	2012-01-04	2013-06-28	F	A	N	36.16	0.1	1.82	10.6	1	0	0	1	0	0	0	0	R	UNC_arM001	FALSE	NA	NA	NA	NA	NA	NA	NA	NA	NA	NA	NA	NA	NA	NA	NA	NA	NA	NA	NA	NA	NA	NA	NA	NA	NA	NA	NA	NA
UNC_arM1F1_10	(C57BL/6J x CC011/Unc)F1	2012-01-04	2013-06-28	F	A	N	39.64	0.14	1.77	10.3	0	0	0	0	0	0	0	0	R	UNC_arM001	FALSE	NA	NA	NA	NA	NA	NA	NA	NA	NA	NA	NA	NA	NA	NA	NA	NA	NA	NA	NA	NA	NA	NA	NA	NA	NA	NA	NA	NA
UNC_arM1F1_11	(C57BL/6J x CC011/Unc)F1	2012-01-04	2013-06-28	F	A	N	32.21	0.09	1.45	11.3	1	0	0	1	0	0	0	0	R	UNC_arM001	FALSE	NA	NA	NA	NA	NA	NA	NA	NA	NA	NA	NA	NA	NA	NA	NA	NA	NA	NA	NA	NA	NA	NA	NA	NA	NA	NA	NA	NA
UNC_arM1F1_12	(C57BL/6J x CC011/Unc)F1	2012-01-04	2013-06-28	F	A	N	38.74	0.14	1.61	10.6	1	0	0	1	0	0	0	0	R	UNC_arM001	FALSE	NA	NA	NA	NA	NA	NA	NA	NA	NA	NA	NA	NA	NA	NA	NA	NA	NA	NA	NA	NA	NA	NA	NA	NA	NA	NA	NA	NA
UNC_arM1F1_13	(C57BL/6J x CC011/Unc)F1	2012-11-27	2013-06-28	F	A	N	38.14	0.1	1.87	11.1	0	0	0	0	0	0	0	0	R	UNC_arM001	FALSE	NA	NA	NA	NA	NA	NA	NA	NA	NA	NA	NA	NA	NA	NA	NA	NA	NA	NA	NA	NA	NA	NA	NA	NA	NA	NA	NA	NA
UNC_arM1F1_14	(C57BL/6J x CC011/Unc)F1	2012-11-27	2013-06-28	F	A	N	35.13	0.09	1.73	10.6	1	0	0	1	0	0	0	0	R	UNC_arM001	FALSE	NA	NA	NA	NA	NA	NA	NA	NA	NA	NA	NA	NA	NA	NA	NA	NA	NA	NA	NA	NA	NA	NA	NA	NA	NA	NA	NA	NA
UNC_arM1F1_15	(C57BL/6J x CC011/Unc)F1	2012-11-27	2013-06-28	F	A	N	34	0.12	1.4	10	1	0	0	1	0	0	0	0	R	UNC_arM001	FALSE	NA	NA	NA	NA	NA	NA	NA	NA	NA	NA	NA	NA	NA	NA	NA	NA	NA	NA	NA	NA	NA	NA	NA	NA	NA	NA	NA	NA
UNC_arM1F1_16	(C57BL/6J x CC011/Unc)F1	2012-11-27	2013-06-28	F	A	N	41.4	0.13	1.88	9.7	0	0	0	0	0	0	0	0	R	UNC_arM001	FALSE	NA	NA	NA	NA	NA	NA	NA	NA	NA	NA	NA	NA	NA	NA	NA	NA	NA	NA	NA	NA	NA	NA	NA	NA	NA	NA	NA	NA
UNC_arM1F1_17	(C57BL/6J x CC011/Unc)F1	2012-11-27	2013-06-28	F	A	N	NA	0.15	1.35	10.5	0	0	0	0	0	0	0	0	R	UNC_arM001	FALSE	NA	NA	NA	NA	NA	NA	NA	NA	NA	NA	NA	NA	NA	NA	NA	NA	NA	NA	NA	NA	NA	NA	NA	NA	NA	NA	NA	NA
UNC_arM1F1_18	(C57BL/6J x CC011/Unc)F1	2012-11-27	2013-06-28	F	A	N	36.67	0.15	1.5	9.9	0	0	0	0	0	0	0	0	R	UNC_arM001	FALSE	NA	NA	NA	NA	NA	NA	NA	NA	NA	NA	NA	NA	NA	NA	NA	NA	NA	NA	NA	NA	NA	NA	NA	NA	NA	NA	NA	NA
UNC_arM1F1_19	(C57BL/6J x CC011/Unc)F1	2012-11-27	2013-06-28	F	A	N	42.27	0.1	2.11	10.7	2	1	0	1	0	0	0	0	R	UNC_arM001	FALSE	NA	NA	NA	NA	NA	NA	NA	NA	NA	NA	NA	NA	NA	NA	NA	NA	NA	NA	NA	NA	NA	NA	NA	NA	NA	NA	NA	NA
B6C_20	C57BL/6J	2013-03-01	2013-07-25	M	B	N	40.89	0.09	2.1	9.2	0	0	0	0	0	0	0	0	R	NA	FALSE	NA	NA	NA	NA	NA	NA	NA	NA	NA	NA	NA	NA	NA	NA	NA	NA	NA	NA	NA	NA	NA	NA	NA	NA	NA	NA	NA	NA
B6C_21	C57BL/6J	2013-03-01	2013-07-25	M	B	N	42.21	0.11	2.05	8.8	0	0	0	0	0	0	0	0	R	NA	FALSE	NA	NA	NA	NA	NA	NA	NA	NA	NA	NA	NA	NA	NA	NA	NA	NA	NA	NA	NA	NA	NA	NA	NA	NA	NA	NA	NA	NA
B6C_22	C57BL/6J	2013-03-01	2013-07-25	M	B	N	38.9	0.12	1.84	8	1	1	0	0	0	0	0	0	R	NA	FALSE	NA	NA	NA	NA	NA	NA	NA	NA	NA	NA	NA	NA	NA	NA	NA	NA	NA	NA	NA	NA	NA	NA	NA	NA	NA	NA	NA	NA
B6C_23	C57BL/6J	2013-03-01	2013-07-25	M	B	N	39.97	0.12	1.88	9	1	0	0	1	0	0	0	0	R	NA	FALSE	NA	NA	NA	NA	NA	NA	NA	NA	NA	NA	NA	NA	NA	NA	NA	NA	NA	NA	NA	NA	NA	NA	NA	NA	NA	NA	NA	NA
B6C_24	C57BL/6J	2013-03-01	2013-07-25	F	B	N	26.67	0.15	1.45	8.4	0	0	0	0	0	0	0	0	R	NA	FALSE	NA	NA	NA	NA	NA	NA	NA	NA	NA	NA	NA	NA	NA	NA	NA	NA	NA	NA	NA	NA	NA	NA	NA	NA	NA	NA	NA	NA
B6C_25	C57BL/6J	2013-03-01	2013-07-25	F	B	N	25.47	0.09	1.36	7.4	1	1	0	0	0	0	0	0	R	NA	FALSE	NA	NA	NA	NA	NA	NA	NA	NA	NA	NA	NA	NA	NA	NA	NA	NA	NA	NA	NA	NA	NA	NA	NA	NA	NA	NA	NA	NA
B6C_26	C57BL/6J	2013-03-01	2013-07-25	F	B	N	24.71	0.12	1.18	7.5	0	0	0	0	0	0	0	0	R	NA	FALSE	NA	NA	NA	NA	NA	NA	NA	NA	NA	NA	NA	NA	NA	NA	NA	NA	NA	NA	NA	NA	NA	NA	NA	NA	NA	NA	NA	NA
B6C_27	C57BL/6J	2013-03-01	2013-07-25	F	B	N	27.1	0.14	1.25	NA	1	1	0	0	0	0	0	0	R	NA	FALSE	NA	NA	NA	NA	NA	NA	NA	NA	NA	NA	NA	NA	NA	NA	NA	NA	NA	NA	NA	NA	NA	NA	NA	NA	NA	NA	NA	NA
B6C_28	C57BL/6J	2013-05-11	2013-10-08	M	B	N	31.05	0.08	1.36	8.4	1	1	0	0	0	0	0	0	R	NA	FALSE	NA	NA	NA	NA	NA	NA	NA	NA	NA	NA	NA	NA	NA	NA	NA	NA	NA	NA	NA	NA	NA	NA	NA	NA	NA	NA	NA	NA
B6C_29	C57BL/6J	2013-05-11	2013-10-08	M	B	N	27.42	0.1	1.28	8	1	1	0	0	0	0	0	0	R	NA	FALSE	NA	NA	NA	NA	NA	NA	NA	NA	NA	NA	NA	NA	NA	NA	NA	NA	NA	NA	NA	NA	NA	NA	NA	NA	NA	NA	NA	NA
B6C_30	C57BL/6J	2013-05-11	2013-10-08	M	B	N	32.09	0.1	1.41	8.4	1	1	0	0	0	0	0	0	R	NA	FALSE	NA	NA	NA	NA	NA	NA	NA	NA	NA	NA	NA	NA	NA	NA	NA	NA	NA	NA	NA	NA	NA	NA	NA	NA	NA	NA	NA	NA
B6C_31	C57BL/6J	2013-05-11	2013-10-08	M	B	N	34.53	0.1	1.55	8.2	1	1	0	0	0	0	0	0	R	NA	FALSE	NA	NA	NA	NA	NA	NA	NA	NA	NA	NA	NA	NA	NA	NA	NA	NA	NA	NA	NA	NA	NA	NA	NA	NA	NA	NA	NA	NA
B6C_32	C57BL/6J	2013-05-11	2013-10-08	F	B	N	23.19	0.1	1.07	7.9	1	1	0	0	0	0	0	0	R	NA	FALSE	NA	NA	NA	NA	NA	NA	NA	NA	NA	NA	NA	NA	NA	NA	NA	NA	NA	NA	NA	NA	NA	NA	NA	NA	NA	NA	NA	NA
B6C_33	C57BL/6J	2013-05-11	2013-10-08	F	B	N	26.26	0.12	1.31	7.6	1	1	0	0	0	0	0	0	R	NA	FALSE	NA	NA	NA	NA	NA	NA	NA	NA	NA	NA	NA	NA	NA	NA	NA	NA	NA	NA	NA	NA	NA	NA	NA	NA	NA	NA	NA	NA
B6C_34	C57BL/6J	2013-05-11	2013-10-08	F	B	N	23.2	0.13	1.13	7.4	1	1	0	0	0	0	0	0	R	NA	FALSE	NA	NA	NA	NA	NA	NA	NA	NA	NA	NA	NA	NA	NA	NA	NA	NA	NA	NA	NA	NA	NA	NA	NA	NA	NA	NA	NA	NA
B6C_35	C57BL/6J	2013-05-11	2013-10-08	F	B	N	23.85	0.11	1.02	7.5	1	1	0	0	0	0	0	0	R	NA	FALSE	NA	NA	NA	NA	NA	NA	NA	NA	NA	NA	NA	NA	NA	NA	NA	NA	NA	NA	NA	NA	NA	NA	NA	NA	NA	NA	NA	NA
B6C_36	C57BL/6J	2013-04-24	2013-10-08	F	B	N	24.3	0.11	1.03	7.4	0	0	0	0	0	0	0	0	R	NA	FALSE	NA	NA	NA	NA	NA	NA	NA	NA	NA	NA	NA	NA	NA	NA	NA	NA	NA	NA	NA	NA	NA	NA	NA	NA	NA	NA	NA	NA
B6C_37	C57BL/6J	2013-04-24	2013-10-08	F	B	N	22.95	0.12	0.95	8	0	0	0	0	0	0	0	0	R	NA	FALSE	NA	NA	NA	NA	NA	NA	NA	NA	NA	NA	NA	NA	NA	NA	NA	NA	NA	NA	NA	NA	NA	NA	NA	NA	NA	NA	NA	NA
B6C_38	C57BL/6J	2013-04-24	2013-10-08	F	B	N	23.88	0.09	1.07	6	NA	NA	NA	NA	NA	NA	NA	NA	R	NA	FALSE	NA	NA	NA	NA	NA	NA	NA	NA	NA	NA	NA	NA	NA	NA	NA	NA	NA	NA	NA	NA	NA	NA	NA	NA	NA	NA	NA	NA
B6C_39	C57BL/6J	2013-04-24	2013-10-08	F	B	N	27.54	0.1	1.13	7.5	1	1	0	0	0	0	0	0	R	NA	FALSE	NA	NA	NA	NA	NA	NA	NA	NA	NA	NA	NA	NA	NA	NA	NA	NA	NA	NA	NA	NA	NA	NA	NA	NA	NA	NA	NA	NA
B6C_40	C57BL/6J	2013-04-24	2013-10-08	M	B	N	33.47	0.1	1.29	8.8	1	1	0	0	0	0	0	0	R	NA	FALSE	NA	NA	NA	NA	NA	NA	NA	NA	NA	NA	NA	NA	NA	NA	NA	NA	NA	NA	NA	NA	NA	NA	NA	NA	NA	NA	NA	NA
B6C_41	C57BL/6J	2013-04-24	2013-10-08	M	B	N	31.09	0.09	1.28	9	1	1	0	0	0	0	0	0	R	NA	FALSE	NA	NA	NA	NA	NA	NA	NA	NA	NA	NA	NA	NA	NA	NA	NA	NA	NA	NA	NA	NA	NA	NA	NA	NA	NA	NA	NA	NA
B6C_42	C57BL/6J	2012-09-01	2013-10-08	M	B	N	43.53	0.1	2.47	9.4	1	1	0	0	0	0	0	0	R	NA	FALSE	NA	NA	NA	NA	NA	NA	NA	NA	NA	NA	NA	NA	NA	NA	NA	NA	NA	NA	NA	NA	NA	NA	NA	NA	NA	NA	NA	NA
B6C_43	C57BL/6J	2012-09-01	2013-10-08	M	B	N	45.78	0.12	2.93	NA	1	1	0	0	0	0	0	0	R	NA	FALSE	NA	NA	NA	NA	NA	NA	NA	NA	NA	NA	NA	NA	NA	NA	NA	NA	NA	NA	NA	NA	NA	NA	NA	NA	NA	NA	NA	NA
998	CC011/Unc	NA	NA	M	NA	NA	NA	NA	NA	NA	18	3	3	3	3	3	1	2	R	NA	FALSE	NA	NA	NA	NA	NA	NA	NA	NA	NA	NA	NA	NA	NA	NA	NA	NA	NA	NA	NA	NA	NA	NA	NA	NA	NA	NA	NA	NA
999	CC011/Unc	NA	NA	F	NA	NA	NA	NA	NA	NA	14	3	3	3	2	1	1	1	R	NA	FALSE	NA	NA	NA	NA	NA	NA	NA	NA	NA	NA	NA	NA	NA	NA	NA	NA	NA	NA	NA	NA	NA	NA	NA	NA	NA	NA	NA	NA
1002	CC011/Unc	NA	NA	F	NA	NA	NA	NA	NA	NA	19	3	3	3	3	1	3	3	R	NA	FALSE	NA	NA	NA	NA	NA	NA	NA	NA	NA	NA	NA	NA	NA	NA	NA	NA	NA	NA	NA	NA	NA	NA	NA	NA	NA	NA	NA	NA
1072	CC011/Unc	NA	NA	M	NA	NA	NA	NA	NA	NA	16	3	3	3	3	2	2	0	R	NA	FALSE	NA	NA	NA	NA	NA	NA	NA	NA	NA	NA	NA	NA	NA	NA	NA	NA	NA	NA	NA	NA	NA	NA	NA	NA	NA	NA	NA	NA
1079	CC011/Unc	NA	NA	M	NA	NA	NA	NA	NA	NA	18	3	3	3	2	3	2	2	R	NA	FALSE	NA	NA	NA	NA	NA	NA	NA	NA	NA	NA	NA	NA	NA	NA	NA	NA	NA	NA	NA	NA	NA	NA	NA	NA	NA	NA	NA	NA
1083	CC011/Unc	NA	NA	F	NA	NA	NA	NA	NA	NA	20	3	3	3	3	2	3	3	R	NA	FALSE	NA	NA	NA	NA	NA	NA	NA	NA	NA	NA	NA	NA	NA	NA	NA	NA	NA	NA	NA	NA	NA	NA	NA	NA	NA	NA	NA	NA
1084	CC011/Unc	NA	NA	F	NA	NA	NA	NA	NA	NA	6	1	2	1	1	1	0	0	R	NA	FALSE	NA	NA	NA	NA	NA	NA	NA	NA	NA	NA	NA	NA	NA	NA	NA	NA	NA	NA	NA	NA	NA	NA	NA	NA	NA	NA	NA	NA
1085	CC011/Unc	NA	NA	F	NA	NA	NA	NA	NA	NA	16	3	3	3	3	2	0	2	R	NA	FALSE	NA	NA	NA	NA	NA	NA	NA	NA	NA	NA	NA	NA	NA	NA	NA	NA	NA	NA	NA	NA	NA	NA	NA	NA	NA	NA	NA	NA
1106	CC011/Unc	NA	NA	M	NA	NA	NA	NA	NA	NA	19	3	3	3	3	2	2	3	R	NA	FALSE	NA	NA	NA	NA	NA	NA	NA	NA	NA	NA	NA	NA	NA	NA	NA	NA	NA	NA	NA	NA	NA	NA	NA	NA	NA	NA	NA	NA
1108	CC011/Unc	NA	NA	F	NA	NA	NA	NA	NA	NA	9	2	2	1	2	2	0	0	R	NA	FALSE	NA	NA	NA	NA	NA	NA	NA	NA	NA	NA	NA	NA	NA	NA	NA	NA	NA	NA	NA	NA	NA	NA	NA	NA	NA	NA	NA	NA
1172	CC011/Unc	NA	NA	F	NA	NA	NA	NA	NA	NA	14	2	3	3	1	2	2	1	R	NA	FALSE	NA	NA	NA	NA	NA	NA	NA	NA	NA	NA	NA	NA	NA	NA	NA	NA	NA	NA	NA	NA	NA	NA	NA	NA	NA	NA	NA	NA
1235	CC011/Unc	NA	NA	M	NA	NA	NA	NA	NA	NA	12.5	2	2	2	2	2	1	1.5	R	NA	FALSE	NA	NA	NA	NA	NA	NA	NA	NA	NA	NA	NA	NA	NA	NA	NA	NA	NA	NA	NA	NA	NA	NA	NA	NA	NA	NA	NA	NA
1328	CC011/Unc	NA	NA	M	NA	NA	NA	NA	NA	NA	5	2	2	0	1	0	0	0	R	NA	FALSE	NA	NA	NA	NA	NA	NA	NA	NA	NA	NA	NA	NA	NA	NA	NA	NA	NA	NA	NA	NA	NA	NA	NA	NA	NA	NA	NA	NA
1331	CC011/Unc	NA	NA	F	NA	NA	NA	NA	NA	NA	13	2	3	3	2	3	0	0	R	NA	FALSE	NA	NA	NA	NA	NA	NA	NA	NA	NA	NA	NA	NA	NA	NA	NA	NA	NA	NA	NA	NA	NA	NA	NA	NA	NA	NA	NA	NA
1341	CC011/Unc	NA	NA	M	NA	NA	NA	NA	NA	NA	21	3	3	3	3	3	3	3	R	NA	FALSE	NA	NA	NA	NA	NA	NA	NA	NA	NA	NA	NA	NA	NA	NA	NA	NA	NA	NA	NA	NA	NA	NA	NA	NA	NA	NA	NA	NA
1349	CC011/Unc	NA	NA	M	NA	NA	NA	NA	NA	NA	16	2	3	2	3	3	2	1	R	NA	FALSE	NA	NA	NA	NA	NA	NA	NA	NA	NA	NA	NA	NA	NA	NA	NA	NA	NA	NA	NA	NA	NA	NA	NA	NA	NA	NA	NA	NA
1387	CC011/Unc	NA	NA	F	NA	NA	NA	NA	NA	NA	15	3	3	2	3	2	2	0	R	NA	FALSE	NA	NA	NA	NA	NA	NA	NA	NA	NA	NA	NA	NA	NA	NA	NA	NA	NA	NA	NA	NA	NA	NA	NA	NA	NA	NA	NA	NA
1388	CC011/Unc	NA	NA	F	NA	NA	NA	NA	NA	NA	12	3	3	2	2	1	1	0	R	NA	FALSE	NA	NA	NA	NA	NA	NA	NA	NA	NA	NA	NA	NA	NA	NA	NA	NA	NA	NA	NA	NA	NA	NA	NA	NA	NA	NA	NA	NA
1431	CC011/Unc	NA	NA	M	NA	NA	NA	NA	NA	NA	17	2	3	3	2	2	2	3	R	NA	FALSE	NA	NA	NA	NA	NA	NA	NA	NA	NA	NA	NA	NA	NA	NA	NA	NA	NA	NA	NA	NA	NA	NA	NA	NA	NA	NA	NA	NA
1433	CC011/Unc	NA	NA	F	NA	NA	NA	NA	NA	NA	19	3	3	3	2	2	3	3	R	NA	FALSE	NA	NA	NA	NA	NA	NA	NA	NA	NA	NA	NA	NA	NA	NA	NA	NA	NA	NA	NA	NA	NA	NA	NA	NA	NA	NA	NA	NA
1437	CC011/Unc	NA	NA	F	NA	NA	NA	NA	NA	NA	12	3	3	3	3	0	0	0	R	NA	FALSE	NA	NA	NA	NA	NA	NA	NA	NA	NA	NA	NA	NA	NA	NA	NA	NA	NA	NA	NA	NA	NA	NA	NA	NA	NA	NA	NA	NA
1438	CC011/Unc	NA	NA	M	NA	NA	NA	NA	NA	NA	13	2	3	3	2	2	1	0	R	NA	FALSE	NA	NA	NA	NA	NA	NA	NA	NA	NA	NA	NA	NA	NA	NA	NA	NA	NA	NA	NA	NA	NA	NA	NA	NA	NA	NA	NA	NA
1441	CC011/Unc	NA	NA	F	NA	NA	NA	NA	NA	NA	11	2	2	3	3	1	0	NA	R	NA	FALSE	NA	NA	NA	NA	NA	NA	NA	NA	NA	NA	NA	NA	NA	NA	NA	NA	NA	NA	NA	NA	NA	NA	NA	NA	NA	NA	NA	NA
1445	CC011/Unc	NA	NA	M	NA	NA	NA	NA	NA	NA	17	2	3	3	3	2	3	1	R	NA	FALSE	NA	NA	NA	NA	NA	NA	NA	NA	NA	NA	NA	NA	NA	NA	NA	NA	NA	NA	NA	NA	NA	NA	NA	NA	NA	NA	NA	NA
1492	CC011/Unc	NA	NA	F	NA	NA	NA	NA	NA	NA	16	3	3	3	2	1	1	3	R	NA	FALSE	NA	NA	NA	NA	NA	NA	NA	NA	NA	NA	NA	NA	NA	NA	NA	NA	NA	NA	NA	NA	NA	NA	NA	NA	NA	NA	NA	NA
UNC_arM001	CC011/Unc	2012-08-31	2013-04-29	M	W	N	43.34	0.18	1.71	9.8	17	3	3	3	2	1	3	2	R	NA	TRUE	AA	AA	AA	CAST/129S1	FALSE	NA	NA	NA	NA	AA	AA	AA	H	C	H	T	NA	NA	A	A	T	A	G	T	C	G	C	T
UNC_arM002	CC011/Unc	2012-08-31	2013-06-19	M	W	N	34.92	0.25	1.69	10.5	10	2	1	1	2	0	3	1	R	NA	TRUE	AA	AA	AA	CAST/CAST	FALSE	NA	NA	NA	NA	AA	AA	AA	C	C	T	T	NA	NA	A	A	T	A	G	T	C	G	C	T
UNC_arM003	CC011/Unc	2012-08-31	2013-06-19	M	W	N	36.86	0.26	1.97	9.3	17	2	3	3	3	3	2	1	R	NA	TRUE	AA	AA	AA	CAST/CAST	FALSE	NA	NA	NA	NA	AA	AA	AA	C	C	T	T	NA	NA	A	A	T	A	G	T	C	G	C	T
UNC_arM1N2_01	M1N2	2013-01-27	2013-06-18	M	A	N	33.05	0.149	1.49	10.9	13	3	3	3	3	1	0	1	R	UNC_arM001	TRUE	AA	AA	AA	B6/CAST	FALSE	NA	NA	NA	NA	AA	AA	AA	H	H	H	H	NA	NA	H	H	H	H	H	H	H	H	H	H
UNC_arM1N2_02	M1N2	2013-01-27	2013-06-18	M	A	N	33.75	0.076	1.29	10.6	0	0	0	0	0	0	0	0	R	UNC_arM001	TRUE	AB	AB	AA	B6/129S1	FALSE	NA	NA	NA	NA	AB	AB	AA	T	H	C	H	NA	NA	H	H	H	H	H	H	H	H	H	H
UNC_arM1N2_03	M1N2	2013-01-27	2013-06-18	M	W	N	47.59	0.122	1.85	12.1	1	0	0	1	0	0	0	0	R	UNC_arM001	FALSE	AA	AB	AA	B6/CAST	FALSE	AA	NA	AB	AA	NA	NA	NA	NA	NA	NA	NA	B6/CAST	B6/CAST	NA	NA	NA	NA	NA	NA	NA	NA	NA	NA
UNC_arM1N2_04	M1N2	2013-01-27	2013-06-18	M	W	N	42.9	0.117	1.63	10.9	1	0	0	1	0	0	0	0	R	UNC_arM001	FALSE	AA	AB	AA	B6/129S1	FALSE	AA	NA	AB	AA	NA	NA	NA	NA	NA	NA	NA	B6/129S1	B6/129S1	NA	NA	NA	NA	NA	NA	NA	NA	NA	NA
UNC_arM1N2_05	M1N2	2013-01-27	2013-06-18	M	W	N	52.17	0.094	1.96	10.1	0	0	0	0	0	0	0	0	R	UNC_arM001	TRUE	AB	AA	AA	B6/129S1	FALSE	NA	NA	NA	NA	AB	AA	AA	T	H	C	H	NA	NA	A	A	T	A	G	T	C	G	C	T
UNC_arM1N2_06	M1N2	2013-01-27	2013-06-18	M	A	N	45.8	0.109	1.66	11.2	0	0	0	0	0	0	0	0	R	UNC_arM001	TRUE	AB	AB	AB	CAST/CAST	FALSE	NA	NA	NA	NA	AB	AB	AB	C	C	T	T	NA	NA	H	H	H	H	H	H	H	H	H	H
UNC_arM1N2_07	M1N2	2013-01-27	2013-06-18	M	A	N	51.92	0.115	2.23	12.2	0	0	0	0	0	0	0	0	R	UNC_arM001	TRUE	AB	AB	AB	CAST/CAST	FALSE	NA	NA	NA	NA	AB	AB	AB	C	C	T	T	NA	NA	H	H	H	H	H	H	H	H	H	H
UNC_arM1N2_08	M1N2	2013-01-27	2013-06-19	M	A	N	42.55	0.097	1.5	10.2	0	0	0	0	0	0	0	0	R	UNC_arM001	TRUE	AB	AA	AB	CAST/CAST	FALSE	NA	NA	NA	NA	AB	AA	AB	C	C	T	T	NA	NA	H	H	H	H	H	H	H	H	H	H
UNC_arM1N2_09	M1N2	2013-01-27	2013-06-19	M	A	N	50.08	0.138	2.63	11.3	0	0	0	0	0	0	0	0	R	UNC_arM001	FALSE	AB	AB	AB	B6/CAST	FALSE	NA	AB	AB	AB	NA	NA	NA	NA	NA	NA	NA	B6/CAST	B6/CAST	NA	NA	NA	NA	NA	NA	NA	NA	NA	NA
UNC_arM1N2_10	M1N2	2013-01-27	2013-06-19	M	A	N	52.21	0.138	2.15	12.3	0	0	0	0	0	0	0	0	R	UNC_arM001	FALSE	AA	AB	AA	CAST/CAST	FALSE	AA	NA	AB	AA	NA	NA	NA	NA	NA	NA	NA	CAST/CAST	CAST/CAST	NA	NA	NA	NA	NA	NA	NA	NA	NA	NA
UNC_arM1N2_100	M1N2	2013-03-05	2013-07-23	F	A	N	35.66	0.07	1.33	10.5	0	0	0	0	0	0	0	0	R	UNC_arM001	TRUE	AA	AB	AB	CAST/CAST	FALSE	NA	NA	NA	NA	AA	AB	AB	C	C	T	T	NA	NA	A	A	T	A	G	T	H	H	H	H
UNC_arM1N2_101	M1N2	2013-03-05	2013-07-23	F	A	N	35.28	0.08	1.2	10.3	0	0	0	0	0	0	0	0	R	UNC_arM001	TRUE	AB	AB	AA	CAST/CAST	FALSE	NA	NA	NA	NA	AB	AB	AA	C	C	T	T	NA	NA	A	A	T	A	G	T	C	G	C	T
UNC_arM1N2_102	M1N2	2013-03-05	2013-07-23	F	W	N	41.21	0.12	1.53	10.9	0	0	0	0	0	0	0	0	R	UNC_arM001	TRUE	AA	AB	AB	B6/CAST	FALSE	NA	NA	NA	NA	AA	AB	AB	H	H	H	H	NA	NA	A	A	T	A	G	T	C	G	C	T
UNC_arM1N2_103	M1N2	2013-03-05	2013-07-23	F	W	N	29.44	0.18	1.22	10.1	15	3	3	3	2	2	2	1	R	UNC_arM001	TRUE	AA	AB	AA	CAST/CAST	FALSE	NA	NA	NA	NA	AA	AB	AA	C	C	T	T	NA	NA	H	H	H	H	H	H	H	H	H	H
UNC_arM1N2_104	M1N2	2013-03-05	2013-07-23	F	A	N	33.24	0.11	1.21	11.6	9	2	3	2	1	1	0	1	R	UNC_arM001	TRUE	AB	AA	AB	CAST/129S1	FALSE	NA	NA	NA	NA	AB	AA	AB	H	C	H	T	NA	NA	A	A	T	A	G	T	C	G	C	T
UNC_arM1N2_105	M1N2	2013-03-19	2013-08-13	M	W	N	46	0.13	1.91	11.7	13	2	2	2	2	3	2	1	R	UNC_arM001	TRUE	AA	AB	AB	CAST/129S1	FALSE	NA	NA	NA	NA	AA	AB	AB	H	C	H	T	NA	NA	H	H	H	H	H	H	H	H	H	H
UNC_arM1N2_106	M1N2	2013-03-19	2013-08-13	M	W	N	50.25	0.15	2.21	11.8	0	0	0	0	0	0	0	0	R	UNC_arM001	FALSE	AB	AB	AA	CAST/129S1	FALSE	AB	NA	AB	AA	NA	NA	NA	NA	NA	NA	NA	CAST/129S1	CAST/129S1	NA	NA	NA	NA	NA	NA	NA	NA	NA	NA
UNC_arM1N2_107	M1N2	2013-03-19	2013-08-13	M	W	N	45.04	0.13	1.56	9.8	0	0	0	0	0	0	0	0	R	UNC_arM001	FALSE	AB	AA	AB	129S1/129S1	FALSE	AB	NA	AA	AB	NA	NA	NA	NA	NA	NA	NA	129S1/129S1	129S1/129S1	NA	NA	NA	NA	NA	NA	NA	NA	NA	NA
UNC_arM1N2_108	M1N2	2013-03-19	2013-08-13	M	A	N	52.45	0.16	2.69	11.4	0	0	0	0	0	0	0	0	R	UNC_arM001	FALSE	AB	AB	AA	129S1/129S1	FALSE	NA	AB	AB	AA	NA	NA	NA	NA	NA	NA	NA	129S1/129S1	129S1/129S1	NA	NA	NA	NA	NA	NA	NA	NA	NA	NA
UNC_arM1N2_109	M1N2	2013-03-19	2013-08-13	M	A	N	59.86	0.12	3.2	11.4	0	0	0	0	0	0	0	0	R	UNC_arM001	FALSE	AA	AA	AB	B6/129S1	NA	NA	AA	AA	AB	NA	NA	NA	NA	NA	NA	NA	NA	B6/129S1	NA	NA	NA	NA	NA	NA	NA	NA	NA	NA
UNC_arM1N2_11	M1N2	2013-01-27	2013-06-19	M	W	Y	26.97	0.34	1.67	10.6	15	3	3	3	3	2	1	2	R	UNC_arM001	TRUE	AA	AA	AA	B6/129S1	FALSE	NA	NA	NA	NA	AA	AA	AA	T	H	C	H	NA	NA	A	A	T	A	G	T	C	G	C	T
UNC_arM1N2_110	M1N2	2013-03-19	2013-08-13	M	A	N	49.14	0.1	2.26	11.2	1	0	0	1	0	0	0	0	R	UNC_arM001	FALSE	AB	AA	AB	B6/CAST	FALSE	NA	AB	AA	AB	NA	NA	NA	NA	NA	NA	NA	B6/CAST	B6/CAST	NA	NA	NA	NA	NA	NA	NA	NA	NA	NA
UNC_arM1N2_111	M1N2	2013-03-19	2013-08-13	M	A	N	36.78	0.17	1.56	9.4	9	2	2	2	1	1	1	2	R	UNC_arM001	TRUE	AA	AA	AA	B6/129S1	FALSE	NA	NA	NA	NA	AA	AA	AA	T	H	C	H	NA	NA	H	H	H	H	H	H	H	H	H	H
UNC_arM1N2_112	M1N2	2013-03-19	2013-08-13	M	A	N	41.73	0.13	1.7	10.5	0	0	0	0	0	0	0	0	R	UNC_arM001	FALSE	AA	AA	AB	B6/129S1	FALSE	AA	NA	AA	AB	NA	NA	NA	NA	NA	NA	NA	B6/129S1	B6/129S1	NA	NA	NA	NA	NA	NA	NA	NA	NA	NA
UNC_arM1N2_113	M1N2	2013-03-19	2013-08-13	M	W	N	38.49	0.14	1.62	10.6	15	3	3	3	2	3	1	2	R	UNC_arM001	TRUE	AB	AA	AA	B6/CAST	FALSE	NA	NA	NA	NA	AB	AA	AA	H	H	H	H	NA	NA	H	H	H	H	H	H	H	H	H	H
UNC_arM1N2_114	M1N2	2013-03-19	2013-08-13	M	W	N	40.51	0.09	1.44	11.5	12	3	3	3	2	0	1	1	R	UNC_arM001	TRUE	AB	AB	AA	CAST/129S1	FALSE	NA	NA	NA	NA	AB	AB	AA	H	C	H	T	NA	NA	H	H	H	H	H	H	H	H	H	H
UNC_arM1N2_115	M1N2	2013-03-19	2013-08-13	M	A	N	41.81	0.11	1.66	11.9	0	0	0	0	0	0	0	0	R	UNC_arM001	FALSE	AB	AB	AA	CAST/129S1	FALSE	AB	NA	AB	AA	NA	NA	NA	NA	NA	NA	NA	CAST/129S1	CAST/129S1	NA	NA	NA	NA	NA	NA	NA	NA	NA	NA
UNC_arM1N2_116	M1N2	2013-03-19	2013-08-13	M	W	N	43.83	0.1	1.41	9.6	0	0	0	0	0	0	0	0	R	UNC_arM001	FALSE	AB	AA	AB	B6/129S1	FALSE	AB	NA	AA	AB	NA	NA	NA	NA	NA	NA	NA	B6/129S1	B6/129S1	NA	NA	NA	NA	NA	NA	NA	NA	NA	NA
UNC_arM1N2_117	M1N2	2013-03-19	2013-08-13	F	W	N	33.48	0.15	1.16	10.26	8	2	2	2	1	0	1	2	R	UNC_arM001	TRUE	AA	AB	AA	CAST/CAST	FALSE	NA	NA	NA	NA	AA	AB	AA	C	C	T	T	NA	NA	A	A	T	A	G	T	C	G	C	T
UNC_arM1N2_118	M1N2	2013-03-19	2013-08-13	F	A	N	46.51	0.11	1.39	10.2	0	0	0	0	0	0	0	0	R	UNC_arM001	FALSE	AB	AB	AB	B6/CAST	FALSE	AB	AB	AB	AB	NA	NA	NA	NA	NA	NA	NA	B6/CAST	B6/CAST	NA	NA	NA	NA	NA	NA	NA	NA	NA	NA
UNC_arM1N2_119	M1N2	2013-03-19	2013-08-13	F	A	N	37.42	0.11	1.33	10.4	0	0	0	0	0	0	0	0	R	UNC_arM001	FALSE	AA	AB	AA	CAST/129S1	FALSE	AA	NA	AB	AA	NA	NA	NA	NA	NA	NA	NA	CAST/129S1	CAST/129S1	NA	NA	NA	NA	NA	NA	NA	NA	NA	NA
UNC_arM1N2_12	M1N2	2013-01-27	2013-06-19	M	A	N	31.65	0.078	1.25	10.1	11	2	3	2	2	1	1	1	R	UNC_arM001	TRUE	AB	AA	AA	B6/129S1	FALSE	NA	NA	NA	NA	AB	AA	AA	T	H	C	H	NA	NA	H	H	H	H	H	H	H	H	H	H
UNC_arM1N2_120	M1N2	2013-03-19	2013-08-13	F	W	N	34.67	0.2	1.54	10.9	12	2	3	3	2	0	2	1	R	UNC_arM001	TRUE	AA	AA	AA	CAST/129S1	FALSE	NA	NA	NA	NA	AA	AA	AA	H	C	H	T	NA	NA	H	H	H	H	H	H	H	H	H	H
UNC_arM1N2_121	M1N2	2013-03-19	2013-08-13	F	A	N	48.93	0.12	1.58	11	0	0	0	0	0	0	0	0	R	UNC_arM001	FALSE	AB	AB	AA	129S1/129S1	FALSE	AB	NA	AB	AA	NA	NA	NA	NA	NA	NA	NA	129S1/129S1	129S1/129S1	NA	NA	NA	NA	NA	NA	NA	NA	NA	NA
UNC_arM1N2_122	M1N2	2013-03-23	2013-08-13	F	W	N	47.57	0.11	1.44	9.8	0	0	0	0	0	0	0	0	R	UNC_arM001	FALSE	AB	AB	AB	B6/129S1	129S1/129S1	AB	AB	AB	AB	NA	NA	NA	NA	NA	NA	NA	B6/129S1	129S1/129S1	NA	NA	NA	NA	NA	NA	NA	NA	NA	NA
UNC_arM1N2_123	M1N2	2013-03-23	2013-08-13	F	W	N	46.54	0.12	1.7	11.4	0	0	0	0	0	0	0	0	R	UNC_arM001	FALSE	AB	AB	AA	129S1/129S1	FALSE	AB	NA	AB	AA	NA	NA	NA	NA	NA	NA	NA	129S1/129S1	129S1/129S1	NA	NA	NA	NA	NA	NA	NA	NA	NA	NA
UNC_arM1N2_124	M1N2	2013-03-23	2013-08-13	F	A	N	38.52	0.12	1.52	11.1	0	0	0	0	0	0	0	0	R	UNC_arM001	FALSE	AA	AB	AB	CAST/129S1	FALSE	AA	NA	AB	AB	NA	NA	NA	NA	NA	NA	NA	CAST/129S1	CAST/129S1	NA	NA	NA	NA	NA	NA	NA	NA	NA	NA
UNC_arM1N2_125	M1N2	2013-03-23	2013-08-13	F	A	N	45.11	0.13	1.66	11	0	0	0	0	0	0	0	0	R	UNC_arM001	FALSE	AB	AA	AA	B6/CAST	FALSE	AB	NA	AA	AA	NA	NA	NA	NA	NA	NA	NA	B6/CAST	B6/CAST	NA	NA	NA	NA	NA	NA	NA	NA	NA	NA
UNC_arM1N2_126	M1N2	2013-03-23	2013-08-13	M	A	N	50.56	0.13	2.54	11.4	0	0	0	0	0	0	0	0	R	UNC_arM001	TRUE	AA	AB	AA	B6/129S1	FALSE	NA	NA	NA	NA	AA	AB	AA	T	H	C	H	NA	NA	A	A	T	A	G	T	C	N	C	T
UNC_arM1N2_127	M1N2	2013-03-23	2013-08-13	M	W	N	47.68	0.14	2.11	NA	11	2	2	2	2	2	1	3	R	UNC_arM001	TRUE	AA	AA	AA	B6/129S1	FALSE	NA	NA	NA	NA	AA	AA	AA	T	H	C	H	NA	NA	A	A	T	A	G	T	C	G	C	T
UNC_arM1N2_128	M1N2	2013-03-23	2013-08-13	M	A	N	41.15	0.13	1.59	12	0	0	0	0	0	0	0	0	R	UNC_arM001	TRUE	AA	AA	AA	129S1/129S1	FALSE	NA	NA	NA	NA	AA	AA	AA	T	C	C	T	NA	NA	H	H	H	H	H	H	H	H	H	H
UNC_arM1N2_129	M1N2	2013-03-27	2013-08-15	F	W	N	45.04	0.11	1.5	9.9	0	0	0	0	0	0	0	0	R	UNC_arM001	TRUE	AB	AB	AA	B6/129S1	FALSE	NA	NA	NA	NA	AB	AB	AA	T	H	C	H	NA	NA	A	A	T	A	G	T	C	H	H	H
UNC_arM1N2_13	M1N2	2013-01-27	2013-06-19	F	A	N	41.66	0.144	1.6	11.2	3	1	1	0	1	0	0	NA	R	UNC_arM001	TRUE	AB	AB	AA	B6/CAST	FALSE	NA	NA	NA	NA	AB	AB	AA	H	H	H	H	NA	NA	H	H	H	H	H	H	H	H	H	H
UNC_arM1N2_130	M1N2	2013-03-27	2013-08-15	F	W	N	44.46	0.16	1.56	NA	0	0	0	0	0	0	0	0	R	UNC_arM001	TRUE	AA	AB	AB	B6/CAST	FALSE	NA	NA	NA	NA	AA	AB	AB	H	H	H	H	NA	NA	H	H	H	H	H	H	H	H	H	H
UNC_arM1N2_131	M1N2	2013-03-27	2013-08-15	F	W	N	30.96	0.13	1.1	9.2	8	3	2	2	1	0	0	1	R	UNC_arM001	TRUE	AA	AA	AB	CAST/129S1	B6/129S1	NA	NA	NA	NA	AA	AA	AB	H	C	C	H	NA	NA	A	A	T	A	G	T	C	G	C	T
UNC_arM1N2_132	M1N2	2013-03-27	2013-08-15	M	W	N	53.14	0.13	2.35	10.9	0	0	0	0	0	0	0	0	R	UNC_arM001	FALSE	AB	AA	AB	B6/CAST	FALSE	AB	NA	AA	AB	NA	NA	NA	NA	NA	NA	NA	B6/CAST	B6/CAST	NA	NA	NA	NA	NA	NA	NA	NA	NA	NA
UNC_arM1N2_133	M1N2	2013-03-27	2013-08-15	M	A	N	28.45	0.25	1.44	8.7	16	2	3	3	3	3	2	3	R	UNC_arM001	TRUE	AA	AB	AA	CAST/129S1	FALSE	NA	NA	NA	NA	AA	AB	AA	H	C	H	T	NA	NA	A	A	T	A	G	T	C	G	C	T
UNC_arM1N2_134	M1N2	2013-03-27	2013-08-15	M	A	N	49.35	0.15	2.25	10.9	0	0	0	0	0	0	0	0	R	UNC_arM001	FALSE	AA	AB	AB	129S1/129S1	FALSE	AA	NA	AB	AB	NA	NA	NA	NA	NA	NA	NA	129S1/129S1	129S1/129S1	NA	NA	NA	NA	NA	NA	NA	NA	NA	NA
UNC_arM1N2_135	M1N2	2013-03-27	2013-08-15	F	A	N	39.45	0.1	1.45	11	0	0	0	0	0	0	0	0	R	UNC_arM001	FALSE	AB	AA	AA	B6/129S1	FALSE	AB	AA	AA	AA	NA	NA	NA	NA	NA	NA	NA	B6/129S1	B6/129S1	NA	NA	NA	NA	NA	NA	NA	NA	NA	NA
UNC_arM1N2_136	M1N2	2013-03-27	2013-08-15	F	W	N	40.6	0.09	1.27	10.5	0	0	0	0	0	0	0	0	R	UNC_arM001	FALSE	AB	AB	AB	CAST/CAST	FALSE	AB	NA	AB	AB	NA	NA	NA	NA	NA	NA	NA	CAST/CAST	CAST/CAST	NA	NA	NA	NA	NA	NA	NA	NA	NA	NA
UNC_arM1N2_137	M1N2	2013-03-27	2013-08-15	F	W	N	43.96	0.08	1.43	10.4	0	0	0	0	0	0	0	0	R	UNC_arM001	FALSE	AA	AB	AA	CAST/129S1	FALSE	AA	NA	AB	AA	NA	NA	NA	NA	NA	NA	NA	CAST/129S1	CAST/129S1	NA	NA	NA	NA	NA	NA	NA	NA	NA	NA
UNC_arM1N2_138	M1N2	2013-03-27	2013-08-15	F	W	N	40.48	0.08	1.34	10.5	1	0	0	1	0	0	0	0	R	UNC_arM001	FALSE	AB	AA	AB	129S1/129S1	FALSE	AB	NA	AA	AB	NA	NA	NA	NA	NA	NA	NA	129S1/129S1	129S1/129S1	NA	NA	NA	NA	NA	NA	NA	NA	NA	NA
UNC_arM1N2_139	M1N2	2013-03-27	2013-08-15	F	W	N	37.98	0.09	1.19	10.5	0	0	0	0	0	0	0	0	R	UNC_arM001	FALSE	AB	AB	AB	CAST/CAST	FALSE	AB	NA	AB	AB	NA	NA	NA	NA	NA	NA	NA	CAST/CAST	CAST/CAST	NA	NA	NA	NA	NA	NA	NA	NA	NA	NA
UNC_arM1N2_14	M1N2	2013-01-27	2013-06-19	F	W	N	29.3	0.102	1.01	11.1	7	2	2	2	1	0	0	0	R	UNC_arM001	TRUE	AB	AA	AB	CAST/CAST	FALSE	NA	NA	NA	NA	AB	AA	AB	C	C	T	T	NA	NA	H	H	H	H	H	H	H	H	H	H
UNC_arM1N2_140	M1N2	2013-03-27	2013-08-15	F	A	N	49.61	0.12	1.56	10.6	0	0	0	0	0	0	0	0	R	UNC_arM001	FALSE	AB	AB	AB	B6/CAST	FALSE	AB	NA	AB	AB	NA	NA	NA	NA	NA	NA	NA	B6/CAST	B6/CAST	NA	NA	NA	NA	NA	NA	NA	NA	NA	NA
UNC_arM1N2_141	M1N2	2013-03-27	2013-08-15	F	A	N	52.58	0.09	1.52	11.8	0	0	0	0	0	0	0	0	R	UNC_arM001	FALSE	AB	AA	AA	CAST/129S1	FALSE	AB	NA	AA	AA	NA	NA	NA	NA	NA	NA	NA	CAST/129S1	CAST/129S1	NA	NA	NA	NA	NA	NA	NA	NA	NA	NA
UNC_arM1N2_142	M1N2	2013-03-27	2013-08-15	F	W	N	45.64	0.1	1.31	10.8	0	0	0	0	0	0	0	0	R	UNC_arM001	FALSE	AA	AB	AB	CAST/CAST	FALSE	AA	NA	AB	AB	NA	NA	NA	NA	NA	NA	NA	CAST/CAST	CAST/CAST	NA	NA	NA	NA	NA	NA	NA	NA	NA	NA
UNC_arM1N2_143	M1N2	2013-03-27	2013-08-15	F	A	N	47.4	0.09	1.51	11.4	0	0	0	0	0	0	0	0	R	UNC_arM001	FALSE	AB	AA	AB	CAST/129S1	FALSE	AB	NA	AA	AB	NA	NA	NA	NA	NA	NA	NA	CAST/129S1	CAST/129S1	NA	NA	NA	NA	NA	NA	NA	NA	NA	NA
UNC_arM1N2_144	M1N2	2013-03-27	2013-08-15	M	A	N	41.17	0.07	1.33	10.6	0	0	0	0	0	0	0	0	R	UNC_arM001	FALSE	AB	AA	AA	129S1/129S1	FALSE	AB	NA	AA	AA	NA	NA	NA	NA	NA	NA	NA	129S1/129S1	129S1/129S1	NA	NA	NA	NA	NA	NA	NA	NA	NA	NA
UNC_arM1N2_145	M1N2	2013-03-27	2013-08-15	M	W	N	47.52	0.09	1.84	10.8	0	0	0	0	0	0	0	0	R	UNC_arM001	FALSE	AB	AA	AB	CAST/129S1	B6/CAST	AB	NA	AA	AB	NA	NA	NA	NA	NA	NA	NA	CAST/129S1	B6/CAST	NA	NA	NA	NA	NA	NA	NA	NA	NA	NA
UNC_arM1N2_146	M1N2	2013-03-27	2013-08-15	M	A	N	51.35	0.17	2.19	11	1	0	0	1	0	0	0	0	R	UNC_arM001	FALSE	AB	AA	AA	B6/CAST	FALSE	AB	NA	AA	AA	NA	NA	NA	NA	NA	NA	NA	B6/CAST	B6/CAST	NA	NA	NA	NA	NA	NA	NA	NA	NA	NA
UNC_arM1N2_147	M1N2	2013-04-04	2013-08-22	M	W	N	43.89	0.1	1.76	9.8	8	2	2	2	1	0	1	1	R	UNC_arM001	TRUE	AB	AA	AB	129S1/129S1	FALSE	NA	NA	NA	NA	AB	AA	AB	T	C	C	T	NA	NA	A	A	T	A	G	T	C	G	C	T
UNC_arM1N2_148	M1N2	2013-04-04	2013-08-22	M	W	N	53.99	0.14	2.32	11.2	0	0	0	0	0	0	0	0	R	UNC_arM001	TRUE	AA	AB	AB	B6/CAST	FALSE	NA	NA	NA	NA	AA	AB	AB	H	H	H	H	NA	NA	A	A	T	A	G	T	C	G	C	T
UNC_arM1N2_149	M1N2	2013-04-04	2013-08-22	M	A	N	52.37	0.12	1.84	10.2	0	0	0	0	0	0	0	0	R	UNC_arM001	TRUE	AB	AA	AA	B6/129S1	FALSE	NA	NA	NA	NA	AB	AA	AA	T	H	C	H	NA	NA	A	A	T	A	G	T	C	G	C	T
UNC_arM1N2_15	M1N2	2013-01-27	2013-06-19	F	A	N	38.28	0.118	1.48	10.9	0	0	0	0	0	0	0	2	R	UNC_arM001	FALSE	AA	AB	AB	CAST/129S1	FALSE	AA	NA	AB	AB	NA	NA	NA	NA	NA	NA	NA	CAST/129S1	CAST/129S1	NA	NA	NA	NA	NA	NA	NA	NA	NA	NA
UNC_arM1N2_150	M1N2	2013-04-04	2013-08-22	F	W	N	43.6	0.11	1.79	11.2	0	0	0	0	0	0	0	0	R	UNC_arM001	TRUE	AB	AB	AB	129S1/129S1	FALSE	NA	NA	NA	NA	AB	AB	AB	T	C	C	T	NA	NA	A	A	T	A	G	T	C	G	C	T
UNC_arM1N2_151	M1N2	2013-04-04	2013-08-22	F	A	N	42.3	0.12	1.78	11.1	0	0	0	0	0	0	0	0	R	UNC_arM001	TRUE	AB	AB	AB	B6/CAST	FALSE	NA	NA	NA	NA	AB	AB	AB	H	H	H	H	NA	NA	A	A	T	A	G	T	C	G	C	T
UNC_arM1N2_152	M1N2	2013-04-04	2013-08-22	F	A	N	35.82	0.1	1.17	10	6	2	1	1	1	0	1	1	R	UNC_arM001	TRUE	AA	AB	AB	129S1/129S1	FALSE	NA	NA	NA	NA	AA	AB	AB	T	C	C	T	NA	NA	H	H	H	H	H	H	H	H	H	H
UNC_arM1N2_153	M1N2	2013-04-04	2013-08-22	F	W	N	37.46	0.1	1.52	11.2	0	0	0	0	0	0	0	0	R	UNC_arM001	FALSE	AB	AB	AA	CAST/129S1	FALSE	AB	NA	AB	AA	NA	NA	NA	NA	NA	NA	NA	CAST/129S1	CAST/129S1	NA	NA	NA	NA	NA	NA	NA	NA	NA	NA
UNC_arM1N2_154	M1N2	2013-04-04	2013-08-22	F	W	N	41.61	0.11	1.52	10.5	0	0	0	0	0	0	0	0	R	UNC_arM001	FALSE	AB	AA	AB	B6/CAST	FALSE	AB	NA	AA	AB	NA	NA	NA	NA	NA	NA	NA	B6/CAST	B6/CAST	NA	NA	NA	NA	NA	NA	NA	NA	NA	NA
UNC_arM1N2_155	M1N2	2013-04-04	2013-08-22	F	W	N	45.8	0.12	1.75	11.5	0	0	0	0	0	0	0	0	R	UNC_arM001	FALSE	AB	AB	AB	B6/129S1	CAST/129S1	AB	NA	AB	AB	NA	NA	NA	NA	NA	NA	NA	B6/129S1	CAST/129S1	NA	NA	NA	NA	NA	NA	NA	NA	NA	NA
UNC_arM1N2_156	M1N2	2013-04-04	2013-08-22	M	A	N	45.25	0.11	1.4	NA	4	2	1	0	1	0	0	0	R	UNC_arM001	TRUE	AB	AA	AA	129S1/129S1	FALSE	NA	NA	NA	NA	AB	AA	AA	T	C	C	T	NA	NA	A	A	T	A	G	T	H	H	H	H
UNC_arM1N2_157	M1N2	2013-04-04	2013-08-22	M	W	N	57.28	0.16	2.17	10.3	0	0	0	0	0	0	0	0	R	UNC_arM001	FALSE	AA	AA	AB	B6/129S1	FALSE	AA	NA	AA	AB	NA	NA	NA	NA	NA	NA	NA	B6/129S1	B6/129S1	NA	NA	NA	NA	NA	NA	NA	NA	NA	NA
UNC_arM1N2_158	M1N2	2013-04-04	2013-08-22	M	A	N	57.1	0.15	2.98	11.1	0	0	0	0	0	0	0	0	R	UNC_arM001	FALSE	AA	AB	AB	CAST/129S1	B6/CAST	AA	NA	AB	AB	NA	NA	NA	NA	NA	NA	NA	CAST/129S1	B6/CAST	NA	NA	NA	NA	NA	NA	NA	NA	NA	NA
UNC_arM1N2_159	M1N2	2013-04-04	2013-08-22	M	A	N	40.01	0.13	1.48	NA	0	0	0	0	0	0	0	0	R	UNC_arM001	FALSE	AB	AA	AA	B6/129S1	FALSE	AB	NA	AA	AA	NA	NA	NA	NA	NA	NA	NA	B6/129S1	B6/129S1	NA	NA	NA	NA	NA	NA	NA	NA	NA	NA
UNC_arM1N2_16	M1N2	2013-01-27	2013-06-19	F	W	N	32.32	0.13	1.46	11.9	0	0	0	0	0	0	0	0	R	UNC_arM001	TRUE	AA	AB	AB	B6/129S1	FALSE	NA	NA	NA	NA	AA	AB	AB	T	H	C	H	NA	NA	A	A	T	A	G	T	C	G	C	T
UNC_arM1N2_160	M1N2	2013-04-04	2013-08-22	F	A	N	47.15	0.24	3.57	11.4	0	0	0	0	0	0	0	0	R	UNC_arM001	FALSE	AA	AA	AB	B6/129S1	FALSE	AA	NA	AA	AB	NA	NA	NA	NA	NA	NA	NA	B6/129S1	B6/129S1	NA	NA	NA	NA	NA	NA	NA	NA	NA	NA
UNC_arM1N2_161	M1N2	2013-04-04	2013-08-22	F	W	N	47.66	0.14	1.74	10.5	0	0	0	0	0	0	0	0	R	UNC_arM001	FALSE	AA	AB	AA	B6/CAST	FALSE	AA	NA	AB	AA	NA	NA	NA	NA	NA	NA	NA	B6/CAST	B6/CAST	NA	NA	NA	NA	NA	NA	NA	NA	NA	NA
UNC_arM1N2_162	M1N2	2013-04-08	2013-08-27	M	A	N	42.29	0.15	2.06	10.2	2	1	0	1	0	0	0	0	R	UNC_arM001	TRUE	AA	AB	AA	B6/129S1	FALSE	NA	NA	NA	NA	AA	AB	AA	T	H	C	H	NA	NA	A	A	T	A	G	T	C	G	C	T
UNC_arM1N2_163	M1N2	2013-04-08	2013-08-27	M	A	N	38.14	0.1	1.62	9.6	0	0	0	0	0	0	0	0	R	UNC_arM001	TRUE	AB	AB	AB	CAST/CAST	FALSE	NA	NA	NA	NA	NA	AB	AB	C	C	T	T	NA	NA	H	H	H	H	H	H	H	H	H	H
UNC_arM1N2_164	M1N2	2013-04-08	2013-08-27	M	W	Y	31.51	0.43	2.01	9.8	18	3	3	3	3	3	3	2	R	UNC_arM001	TRUE	AA	AA	AA	B6/129S1	FALSE	NA	NA	NA	NA	AA	AA	AA	T	H	C	H	NA	NA	H	H	H	H	H	H	H	H	H	H
UNC_arM1N2_165	M1N2	2013-04-08	2013-08-27	M	W	N	40.7	0.13	1.57	11	11	3	3	3	1	1	0	1	R	UNC_arM001	TRUE	AA	AA	AA	CAST/CAST	FALSE	NA	NA	NA	NA	AA	AA	AA	C	C	T	T	NA	NA	H	H	H	H	H	H	H	H	H	H
UNC_arM1N2_166	M1N2	2013-04-08	2013-08-27	M	W	N	50.68	0.12	1.89	11.4	0	0	0	0	0	0	0	0	R	UNC_arM001	TRUE	AB	AA	AB	CAST/CAST	FALSE	NA	NA	NA	NA	AB	AA	AB	C	C	T	T	NA	NA	A	A	T	A	G	T	C	G	C	T
UNC_arM1N2_167	M1N2	2013-04-08	2013-08-27	F	A	N	46.75	0.14	1.6	12	0	0	0	0	0	0	0	0	R	UNC_arM001	TRUE	AB	AB	AB	CAST/129S1	FALSE	NA	NA	NA	NA	NA	AB	AB	H	C	H	T	NA	NA	A	A	T	A	G	T	C	G	C	T
UNC_arM1N2_168	M1N2	2013-04-08	2013-08-27	F	W	N	39.97	0.13	1.44	9.2	1	0	0	1	0	0	0	0	R	UNC_arM001	TRUE	AB	AB	AB	B6/129S1	FALSE	NA	NA	NA	NA	AB	AB	AB	T	H	C	H	NA	NA	H	H	H	H	H	H	H	H	H	H
UNC_arM1N2_169	M1N2	2013-04-08	2013-08-27	F	A	N	40.13	0.15	1.39	NA	8	2	1	2	1	0	2	1	R	UNC_arM001	TRUE	AA	AA	AA	B6/CAST	FALSE	NA	NA	NA	NA	AA	AA	AA	H	H	H	H	NA	NA	H	H	H	H	H	H	H	H	H	H
UNC_arM1N2_17	M1N2	2013-01-27	2013-06-19	F	A	N	35.31	0.098	1.03	9.1	0	0	0	0	0	0	0	0	R	UNC_arM001	TRUE	AB	AA	AA	CAST/CAST	FALSE	NA	NA	NA	NA	NA	AA	AA	C	C	T	T	NA	NA	H	H	H	H	H	H	H	H	H	H
UNC_arM1N2_170	M1N2	2013-04-08	2013-08-27	F	A	N	45.57	0.12	1.68	10.2	0	0	0	0	0	0	0	0	R	UNC_arM001	TRUE	AB	AA	AB	B6/129S1	FALSE	NA	NA	NA	NA	NA	AA	AB	T	H	C	H	NA	NA	H	H	H	H	H	H	H	H	H	H
UNC_arM1N2_171	M1N2	2013-04-08	2013-08-27	F	W	N	36.13	0.15	1.38	10.4	0	0	0	0	0	0	0	0	R	UNC_arM001	TRUE	AA	AB	AA	129S1/129S1	CAST/129S1	NA	NA	NA	NA	AA	AB	AA	T	C	H	T	NA	NA	H	H	H	H	H	H	H	H	H	H
UNC_arM1N2_172	M1N2	2013-04-08	2013-08-27	M	W	N	53.36	0.16	2.15	11.4	2	1	0	1	0	0	0	0	R	UNC_arM001	TRUE	AB	AB	AA	CAST/129S1	FALSE	NA	NA	NA	NA	AB	AB	AA	H	C	H	T	NA	NA	A	A	T	A	G	T	C	G	C	T
UNC_arM1N2_173	M1N2	2013-04-08	2013-08-27	M	W	N	51.15	0.13	1.84	9.8	0	0	0	0	0	0	0	0	R	UNC_arM001	TRUE	AA	AB	AB	B6/CAST	FALSE	NA	NA	NA	NA	AA	AB	AB	H	H	H	H	NA	NA	H	H	H	H	H	H	H	H	C	T
UNC_arM1N2_174	M1N2	2013-04-08	2013-08-27	M	A	N	49.21	0.18	1.67	10.4	13	3	2	2	2	2	2	1	R	UNC_arM001	TRUE	AA	AA	AA	B6/CAST	FALSE	NA	NA	NA	NA	AA	AA	AA	H	H	H	H	NA	NA	H	H	H	H	H	H	H	H	H	H
UNC_arM1N2_175	M1N2	2013-04-08	2013-08-27	M	W	N	53.02	0.15	2.35	11.2	0	0	0	0	0	0	0	0	R	UNC_arM001	TRUE	AA	AB	AA	CAST/CAST	FALSE	NA	NA	NA	NA	AA	AB	AA	C	C	T	T	NA	NA	H	H	H	H	H	H	H	H	H	H
UNC_arM1N2_176	M1N2	2013-04-08	2013-08-27	M	A	N	35.73	0.14	1.58	9.8	8	2	2	2	1	0	1	1	R	UNC_arM001	TRUE	AA	AA	AA	B6/129S1	FALSE	NA	NA	NA	NA	AA	AA	AA	T	H	C	H	NA	NA	H	H	H	H	H	H	H	H	H	H
UNC_arM1N2_177	M1N2	2013-04-08	2013-08-27	M	A	N	42.6	0.12	1.77	9.2	10	3	2	3	1	1	0	1	R	UNC_arM001	TRUE	AA	AA	AA	CAST/CAST	FALSE	NA	NA	NA	NA	AA	AA	AA	C	C	T	T	NA	NA	H	H	H	H	H	H	H	H	H	H
UNC_arM1N2_178	M1N2	2013-04-08	2013-08-27	M	W	N	49.64	0.17	2.23	10.1	1	0	0	1	0	0	0	0	R	UNC_arM001	TRUE	AB	AA	AA	CAST/CAST	FALSE	NA	NA	NA	NA	AB	AA	AA	C	C	T	T	NA	NA	H	H	H	H	H	H	H	H	H	H
UNC_arM1N2_179	M1N2	2013-04-08	2013-08-27	M	A	N	52.66	0.16	2.24	11.4	0	0	0	0	0	0	0	0	R	UNC_arM001	TRUE	AA	AA	AB	CAST/129S1	FALSE	NA	NA	NA	NA	AA	AA	AB	H	C	H	T	NA	NA	H	H	H	H	H	H	H	H	H	H
UNC_arM1N2_18	M1N2	2013-01-29	2013-06-19	F	W	N	40.06	0.11	1.45	11.1	0	0	0	0	0	0	0	0	R	UNC_arM001	TRUE	AB	AA	AA	B6/129S1	FALSE	NA	NA	NA	NA	AB	AA	AA	T	H	C	H	NA	NA	H	H	H	H	H	H	C	G	C	T
UNC_arM1N2_180	M1N2	2013-04-08	2013-08-27	F	A	N	52.5	0.19	1.97	11.4	1	0	0	1	0	0	0	0	R	UNC_arM001	TRUE	AB	AB	AA	B6/129S1	FALSE	NA	NA	NA	NA	AB	AB	AA	T	H	C	H	NA	NA	A	A	T	A	G	T	C	G	C	T
UNC_arM1N2_181	M1N2	2013-04-08	2013-08-27	F	A	N	43.76	0.12	1.32	11	0	0	0	0	0	0	0	0	R	UNC_arM001	TRUE	AB	AA	AB	CAST/129S1	FALSE	NA	NA	NA	NA	AB	AA	AB	H	C	H	T	NA	NA	H	H	H	H	H	H	H	H	H	H
UNC_arM1N2_182	M1N2	2013-04-08	2013-08-27	F	W	N	34.28	0.12	1.03	NA	0	0	0	0	0	0	0	0	R	UNC_arM001	TRUE	AA	AB	AB	B6/129S1	FALSE	NA	NA	NA	NA	AA	AB	AB	T	H	C	H	NA	NA	A	A	T	A	G	T	C	G	C	T
UNC_arM1N2_183	M1N2	2013-04-08	2013-08-27	F	A	N	44.47	0.15	1.45	9.5	0	0	0	0	0	0	0	0	R	UNC_arM001	TRUE	AB	AB	AA	B6/129S1	FALSE	NA	NA	NA	NA	AB	AB	AA	T	H	C	H	NA	NA	A	A	T	A	G	T	C	G	N	T
UNC_arM1N2_184	M1N2	2013-04-17	2013-09-24	M	A	N	45.45	0.09	1.53	NA	1	1	0	0	0	0	0	0	R	UNC_arM001	FALSE	AB	AA	AA	B6/129S1	FALSE	AB	NA	AA	AA	NA	NA	NA	NA	NA	NA	NA	B6/129S1	B6/129S1	NA	NA	NA	NA	NA	NA	NA	NA	NA	NA
UNC_arM1N2_185	M1N2	2013-04-17	2013-09-24	M	A	N	46.31	0.12	1.72	11	0	0	0	0	0	0	0	0	R	UNC_arM001	FALSE	AA	AA	AB	CAST/129S1	FALSE	AA	NA	AA	AB	NA	NA	NA	NA	NA	NA	NA	CAST/129S1	CAST/129S1	NA	NA	NA	NA	NA	NA	NA	NA	NA	NA
UNC_arM1N2_186	M1N2	2013-04-17	2013-09-24	M	A	N	42.76	0.31	1.62	10.9	10	2	3	2	2	0	1	1	R	UNC_arM001	FALSE	AA	AB	AA	CAST/129S1	FALSE	AA	NA	AB	AA	NA	NA	NA	NA	NA	NA	NA	CAST/129S1	CAST/129S1	NA	NA	NA	NA	NA	NA	NA	NA	NA	NA
UNC_arM1N2_187	M1N2	2013-04-17	2013-09-24	M	W	N	46.58	0.11	1.44	10.8	0	0	0	0	0	0	0	0	R	UNC_arM001	FALSE	AA	AB	AA	B6/129S1	FALSE	AA	NA	AB	AA	NA	NA	NA	NA	NA	NA	NA	B6/129S1	B6/129S1	NA	NA	NA	NA	NA	NA	NA	NA	NA	NA
UNC_arM1N2_188	M1N2	2013-04-17	2013-09-24	M	W	N	56.25	0.19	2.07	13	4	1	1	1	1	0	0	0	R	UNC_arM001	FALSE	AA	AA	AA	CAST/CAST	FALSE	AA	NA	AA	AA	NA	NA	NA	NA	NA	NA	NA	CAST/CAST	CAST/CAST	NA	NA	NA	NA	NA	NA	NA	NA	NA	NA
UNC_arM1N2_189	M1N2	2013-04-17	2013-09-24	M	W	N	53.61	0.14	2.07	11.8	0	0	0	0	0	0	0	0	R	UNC_arM001	FALSE	AB	AA	AA	B6/129S1	FALSE	AB	NA	AA	AA	NA	NA	NA	NA	NA	NA	NA	B6/129S1	B6/129S1	NA	NA	NA	NA	NA	NA	NA	NA	NA	NA
UNC_arM1N2_19	M1N2	2013-01-29	2013-06-19	F	W	N	32.5	0.12	1.22	10.2	3	1	1	0	1	0	0	0	R	UNC_arM001	TRUE	AB	AA	AB	B6/129S1	FALSE	NA	NA	NA	NA	AB	AA	AB	T	H	C	H	NA	NA	H	H	H	H	H	H	H	H	H	H
UNC_arM1N2_190	M1N2	2013-04-17	2013-09-24	M	W	N	46.82	0.13	1.73	11.9	7	2	1	2	1	1	0	1	R	UNC_arM001	FALSE	AA	AA	AB	B6/CAST	FALSE	AA	NA	AA	AB	NA	NA	NA	NA	NA	NA	NA	B6/CAST	B6/CAST	NA	NA	NA	NA	NA	NA	NA	NA	NA	NA
UNC_arM1N2_191	M1N2	2013-04-20	2013-09-24	M	W	N	47.2	0.12	1.77	9.6	0	0	0	0	0	0	0	0	R	UNC_arM001	FALSE	AB	AB	AA	B6/129S1	FALSE	AB	NA	AB	AA	NA	NA	NA	NA	NA	NA	NA	B6/129S1	B6/129S1	NA	NA	NA	NA	NA	NA	NA	NA	NA	NA
UNC_arM1N2_192	M1N2	2013-04-20	2013-09-24	M	A	N	46.32	0.13	1.66	10.4	1	0	0	1	0	0	0	0	R	UNC_arM001	FALSE	AA	AB	AA	B6/CAST	FALSE	AA	NA	AB	AA	NA	NA	NA	NA	NA	NA	NA	B6/CAST	B6/CAST	NA	NA	NA	NA	NA	NA	NA	NA	NA	NA
UNC_arM1N2_193	M1N2	2013-04-20	2013-09-24	M	A	N	48.59	0.15	1.62	NA	1	1	0	0	0	0	0	0	R	UNC_arM001	FALSE	AB	AA	AA	B6/CAST	FALSE	AB	NA	AA	AA	NA	NA	NA	NA	NA	NA	NA	B6/CAST	B6/CAST	NA	NA	NA	NA	NA	NA	NA	NA	NA	NA
UNC_arM1N2_194	M1N2	2013-04-20	2013-09-24	F	A	N	47.39	0.14	1.35	10	0	0	0	0	0	0	0	0	R	UNC_arM001	FALSE	AB	AB	AA	CAST/CAST	FALSE	AB	NA	AB	AA	NA	NA	NA	NA	NA	NA	NA	CAST/CAST	CAST/CAST	NA	NA	NA	NA	NA	NA	NA	NA	NA	NA
UNC_arM1N2_195	M1N2	2013-04-20	2013-09-24	F	W	N	37.18	0.12	1.15	10.2	0	0	0	0	0	0	0	0	R	UNC_arM001	FALSE	AB	AA	AA	CAST/129S1	FALSE	AB	NA	AA	AA	NA	NA	NA	NA	NA	NA	NA	CAST/129S1	CAST/129S1	NA	NA	NA	NA	NA	NA	NA	NA	NA	NA
UNC_arM1N2_196	M1N2	2013-04-20	2013-09-24	F	A	N	49.83	0.14	1.48	10.4	1	0	0	1	0	0	0	0	R	UNC_arM001	FALSE	AA	AA	AA	CAST/129S1	FALSE	AA	NA	AA	AA	NA	NA	NA	NA	NA	NA	NA	CAST/129S1	CAST/129S1	NA	NA	NA	NA	NA	NA	NA	NA	NA	NA
UNC_arM1N2_197	M1N2	2013-04-20	2013-09-24	F	W	N	30.57	0.07	1.02	9.4	0	0	0	0	0	0	0	0	R	UNC_arM001	FALSE	AA	AA	AB	CAST/CAST	FALSE	AA	NA	AA	AB	NA	NA	NA	NA	NA	NA	NA	CAST/CAST	CAST/CAST	NA	NA	NA	NA	NA	NA	NA	NA	NA	NA
UNC_arM1N2_198	M1N2	2013-04-20	2013-09-24	F	W	N	39.41	0.12	1.41	11	0	0	0	0	0	0	0	0	R	UNC_arM001	FALSE	AB	AB	AB	CAST/129S1	FALSE	AB	NA	AB	AB	NA	NA	NA	NA	NA	NA	NA	CAST/129S1	CAST/129S1	NA	NA	NA	NA	NA	NA	NA	NA	NA	NA
UNC_arM1N2_199	M1N2	2013-04-20	2013-09-24	F	W	N	36.23	0.14	1.2	9.3	10	3	3	3	1	0	0	1	R	UNC_arM001	FALSE	AA	AB	AB	CAST/129S1	FALSE	AA	NA	AB	AB	NA	NA	NA	NA	NA	NA	NA	CAST/129S1	CAST/129S1	NA	NA	NA	NA	NA	NA	NA	NA	NA	NA
UNC_arM1N2_20	M1N2	2013-01-29	2013-06-19	F	A	N	45.23	0.1	1.41	10.8	0	0	0	0	0	0	0	0	R	UNC_arM001	TRUE	AB	AB	AA	CAST/CAST	FALSE	NA	NA	NA	NA	AB	AB	AA	C	C	T	T	NA	NA	A	A	T	A	G	T	C	G	C	T
UNC_arM1N2_200	M1N2	2013-04-24	2013-09-24	F	A	N	47.37	0.13	1.46	9.8	0	0	0	0	0	0	0	0	R	UNC_arM001	FALSE	AB	AA	AB	CAST/129S1	FALSE	AB	NA	AA	AB	NA	NA	NA	NA	NA	NA	NA	CAST/129S1	CAST/129S1	NA	NA	NA	NA	NA	NA	NA	NA	NA	NA
UNC_arM1N2_201	M1N2	2013-04-24	2013-09-24	F	W	N	49.52	0.15	1.64	11.4	0	0	0	0	0	0	0	0	R	UNC_arM001	FALSE	AA	AA	AB	CAST/129S1	FALSE	AA	NA	AA	AB	NA	NA	NA	NA	NA	NA	NA	CAST/129S1	CAST/129S1	NA	NA	NA	NA	NA	NA	NA	NA	NA	NA
UNC_arM1N2_202	M1N2	2013-04-24	2013-09-24	F	W	N	44.75	0.12	1.57	11.2	0	0	0	0	0	0	0	0	R	UNC_arM001	FALSE	AB	AB	AB	B6/CAST	FALSE	AB	NA	AB	AB	NA	NA	NA	NA	NA	NA	NA	B6/CAST	B6/CAST	NA	NA	NA	NA	NA	NA	NA	NA	NA	NA
UNC_arM1N2_203	M1N2	2013-04-24	2013-09-24	F	W	N	44.02	0.13	1.28	10.8	0	0	0	0	0	0	0	0	R	UNC_arM001	FALSE	AB	AA	AA	B6/129S1	FALSE	AB	NA	AA	AA	NA	NA	NA	NA	NA	NA	NA	B6/129S1	B6/129S1	NA	NA	NA	NA	NA	NA	NA	NA	NA	NA
UNC_arM1N2_204	M1N2	2013-04-24	2013-09-24	F	W	N	48.8	0.19	1.64	10.6	11	2	2	3	1	3	0	1	R	UNC_arM001	FALSE	AA	AA	AA	B6/129S1	FALSE	AA	NA	AA	AA	NA	NA	NA	NA	NA	NA	NA	B6/129S1	B6/129S1	NA	NA	NA	NA	NA	NA	NA	NA	NA	NA
UNC_arM1N2_205	M1N2	2013-04-24	2013-09-24	M	A	N	49.23	0.16	1.73	11.4	0	0	0	0	0	0	0	0	R	UNC_arM001	FALSE	AA	AA	AA	CAST/CAST	FALSE	AA	AA	AA	AA	NA	NA	NA	NA	NA	NA	NA	CAST/CAST	CAST/CAST	NA	NA	NA	NA	NA	NA	NA	NA	NA	NA
UNC_arM1N2_206	M1N2	2013-04-24	2013-09-24	M	A	N	44.68	0.15	1.49	10.6	1	1	0	0	0	0	0	0	R	UNC_arM001	FALSE	AA	AB	AA	B6/CAST	FALSE	AA	NA	AB	AA	NA	NA	NA	NA	NA	NA	NA	B6/CAST	B6/CAST	NA	NA	NA	NA	NA	NA	NA	NA	NA	NA
UNC_arM1N2_207	M1N2	2013-04-24	2013-09-24	M	A	N	44.05	0.14	1.73	10.9	0	0	0	0	0	0	0	0	R	UNC_arM001	FALSE	AA	AB	AA	B6/129S1	CAST/129S1	AA	NA	AB	AA	NA	NA	NA	NA	NA	NA	NA	B6/129S1	CAST/129S1	NA	NA	NA	NA	NA	NA	NA	NA	NA	NA
UNC_arM1N2_208	M1N2	2013-04-24	2013-09-24	M	W	N	42.93	0.11	1.52	10.3	1	0	0	1	0	0	0	0	R	UNC_arM001	FALSE	AA	AA	AB	B6/CAST	FALSE	AA	NA	AA	AB	NA	NA	NA	NA	NA	NA	NA	B6/CAST	B6/CAST	NA	NA	NA	NA	NA	NA	NA	NA	NA	NA
UNC_arM1N2_209	M1N2	2013-04-24	2013-09-24	M	W	N	48.47	0.21	1.62	11.2	11	3	2	3	2	0	1	1	R	UNC_arM001	FALSE	AA	AB	AA	B6/CAST	FALSE	AA	NA	AB	AA	NA	NA	NA	NA	NA	NA	NA	B6/CAST	B6/CAST	NA	NA	NA	NA	NA	NA	NA	NA	NA	NA
UNC_arM1N2_21	M1N2	2013-01-29	2013-06-19	F	W	N	34.8	0.09	1.28	10.6	0	0	0	0	0	0	0	0	R	UNC_arM001	TRUE	AB	AB	AB	CAST/CAST	B6/CAST	NA	NA	NA	NA	AB	AB	AB	C	C	H	H	NA	NA	A	A	T	A	G	T	C	G	C	T
UNC_arM1N2_210	M1N2	2013-04-24	2013-09-24	M	W	N	44.29	0.12	1.56	9.8	0	0	0	0	0	0	0	0	R	UNC_arM001	FALSE	AB	AB	AB	CAST/CAST	FALSE	AB	NA	AB	AB	NA	NA	NA	NA	NA	NA	NA	CAST/CAST	CAST/CAST	NA	NA	NA	NA	NA	NA	NA	NA	NA	NA
UNC_arM1N2_211	M1N2	2013-04-24	2013-09-24	M	W	N	43.7	0.13	1.7	10.4	0	0	0	0	0	0	0	0	R	UNC_arM001	FALSE	AB	AB	AA	B6/129S1	NA	AB	NA	AB	AA	NA	NA	NA	NA	NA	NA	NA	NA	B6/129S1	NA	NA	NA	NA	NA	NA	NA	NA	NA	NA
UNC_arM1N2_212	M1N2	2013-04-24	2013-09-24	M	A	N	39.19	0.12	1.36	11	14	2	3	3	2	3	1	2	R	UNC_arM001	FALSE	AA	AA	AA	CAST/129S1	FALSE	AA	NA	AA	AA	NA	NA	NA	NA	NA	NA	NA	CAST/129S1	CAST/129S1	NA	NA	NA	NA	NA	NA	NA	NA	NA	NA
UNC_arM1N2_213	M1N2	2013-04-24	2013-09-24	M	A	N	28.92	0.19	1.5	10.4	15	3	3	3	2	2	2	2	R	UNC_arM001	FALSE	AA	AA	AA	CAST/129S1	FALSE	AA	NA	AA	AA	NA	NA	NA	NA	NA	NA	NA	CAST/129S1	CAST/129S1	NA	NA	NA	NA	NA	NA	NA	NA	NA	NA
UNC_arM1N2_214	M1N2	2013-04-24	2013-09-24	F	W	N	41.45	0.13	1.16	NA	0	0	0	0	0	0	0	0	R	UNC_arM001	FALSE	AB	AB	AB	CAST/129S1	FALSE	AB	NA	AB	AB	NA	NA	NA	NA	NA	NA	NA	CAST/129S1	CAST/129S1	NA	NA	NA	NA	NA	NA	NA	NA	NA	NA
UNC_arM1N2_215	M1N2	2013-04-24	2013-09-24	F	A	N	54.14	0.13	1.57	10.1	0	0	0	0	0	0	0	0	R	UNC_arM001	FALSE	AB	AB	AB	CAST/129S1	FALSE	AB	NA	AB	AB	NA	NA	NA	NA	NA	NA	NA	CAST/129S1	CAST/129S1	NA	NA	NA	NA	NA	NA	NA	NA	NA	NA
UNC_arM1N2_216	M1N2	2013-04-24	2013-09-24	F	A	N	43.38	0.15	1.3	10	0	0	0	0	0	0	0	0	R	UNC_arM001	FALSE	AA	AB	AA	B6/CAST	FALSE	AA	NA	AB	AA	NA	NA	NA	NA	NA	NA	NA	B6/CAST	B6/CAST	NA	NA	NA	NA	NA	NA	NA	NA	NA	NA
UNC_arM1N2_217	M1N2	2013-05-02	2013-10-03	F	A	N	48.21	0.11	1.58	10.8	2	1	0	1	0	0	0	0	R	UNC_arM001	FALSE	AB	AB	AB	B6/129S1	FALSE	AB	NA	AB	AB	NA	NA	NA	NA	NA	NA	NA	B6/129S1	B6/129S1	NA	NA	NA	NA	NA	NA	NA	NA	NA	NA
UNC_arM1N2_218	M1N2	2013-05-02	2013-10-03	F	W	N	48.52	0.09	0.138	8.4	1	1	0	0	0	0	0	0	R	UNC_arM001	FALSE	AA	AB	AA	B6/CAST	FALSE	AA	NA	AB	AA	NA	NA	NA	NA	NA	NA	NA	B6/CAST	B6/CAST	NA	NA	NA	NA	NA	NA	NA	NA	NA	NA
UNC_arM1N2_219	M1N2	2013-05-02	2013-10-03	F	A	N	43.71	0.09	1.51	9.6	2	1	0	1	0	0	0	0	R	UNC_arM001	FALSE	AA	AB	AB	B6/129S1	FALSE	AA	NA	AB	AB	NA	NA	NA	NA	NA	NA	NA	B6/129S1	B6/129S1	NA	NA	NA	NA	NA	NA	NA	NA	NA	NA
UNC_arM1N2_22	M1N2	2013-01-29	2013-06-19	M	W	N	42.71	0.088	1.51	9.9	10	2	3	2	2	1	0	0	R	UNC_arM001	TRUE	AA	AA	AB	CAST/129S1	B6/129S1	NA	NA	NA	NA	AA	AA	AB	H	C	C	H	NA	NA	A	A	T	A	G	T	C	G	C	T
UNC_arM1N2_220	M1N2	2013-05-02	2013-10-03	F	A	N	27.99	0.19	1.43	10.4	8	2	2	2	1	1	0	2	R	UNC_arM001	FALSE	AA	AB	AA	CAST/129S1	FALSE	AA	NA	AB	AA	NA	NA	NA	NA	NA	NA	NA	CAST/129S1	CAST/129S1	NA	NA	NA	NA	NA	NA	NA	NA	NA	NA
UNC_arM1N2_221	M1N2	2013-05-02	2013-10-03	F	W	N	38.29	0.12	1.67	11	1	1	0	0	0	0	0	0	R	UNC_arM001	FALSE	AB	AA	AA	B6/CAST	FALSE	AB	NA	AA	AA	NA	NA	NA	NA	NA	NA	NA	B6/CAST	B6/CAST	NA	NA	NA	NA	NA	NA	NA	NA	NA	NA
UNC_arM1N2_222	M1N2	2013-05-02	2013-10-03	F	A	N	37.59	0.12	1.34	12.2	2	1	0	1	0	0	0	0	R	UNC_arM001	FALSE	AA	AB	AB	CAST/129S1	FALSE	AA	NA	AB	AB	NA	NA	NA	NA	NA	NA	NA	CAST/129S1	CAST/129S1	NA	NA	NA	NA	NA	NA	NA	NA	NA	NA
UNC_arM1N2_223	M1N2	2013-05-02	2013-10-03	M	A	N	52.54	0.15	2.26	10.2	1	1	0	0	0	0	0	0	R	UNC_arM001	FALSE	AB	AB	AB	B6/CAST	FALSE	AB	NA	AB	AB	NA	NA	NA	NA	NA	NA	NA	B6/CAST	B6/CAST	NA	NA	NA	NA	NA	NA	NA	NA	NA	NA
UNC_arM1N2_224	M1N2	2013-05-02	2013-10-03	M	W	N	36.51	0.08	1.42	10.4	0	0	0	0	0	0	0	0	R	UNC_arM001	FALSE	AB	AA	AB	CAST/CAST	FALSE	AB	NA	AA	AB	NA	NA	NA	NA	NA	NA	NA	CAST/CAST	CAST/CAST	NA	NA	NA	NA	NA	NA	NA	NA	NA	NA
UNC_arM1N2_225	M1N2	2013-05-02	2013-10-03	M	W	N	47.13	0.11	1.66	11.5	7	2	2	2	1	0	0	0	R	UNC_arM001	FALSE	AA	AA	AB	B6/CAST	FALSE	AA	NA	AA	AB	NA	NA	NA	NA	NA	NA	NA	B6/CAST	B6/CAST	NA	NA	NA	NA	NA	NA	NA	NA	NA	NA
UNC_arM1N2_226	M1N2	2013-05-02	2013-10-03	M	A	N	40.18	0.18	1.57	10.8	9	2	3	2	2	0	0	1	R	UNC_arM001	FALSE	AB	AB	AA	CAST/129S1	FALSE	AB	NA	AB	AA	NA	NA	NA	NA	NA	NA	NA	CAST/129S1	CAST/129S1	NA	NA	NA	NA	NA	NA	NA	NA	NA	NA
UNC_arM1N2_227	M1N2	2013-05-02	2013-10-03	M	W	N	43.52	0.17	1.7	NA	14	3	3	3	2	3	0	1	R	UNC_arM001	FALSE	AA	AB	AA	B6/129S1	FALSE	AA	NA	AB	AA	NA	NA	NA	NA	NA	NA	NA	B6/129S1	B6/129S1	NA	NA	NA	NA	NA	NA	NA	NA	NA	NA
UNC_arM1N2_228	M1N2	2013-05-02	2013-10-03	M	W	N	NA	0.15	1.79	10.6	1	1	0	0	0	0	0	0	R	UNC_arM001	FALSE	AA	AB	AA	CAST/CAST	FALSE	AA	NA	AB	AA	NA	NA	NA	NA	NA	NA	NA	CAST/CAST	CAST/CAST	NA	NA	NA	NA	NA	NA	NA	NA	NA	NA
UNC_arM1N2_229	M1N2	2013-05-02	2013-10-03	M	A	N	51.15	0.13	1.83	11.9	1	1	0	0	0	0	0	0	R	UNC_arM001	FALSE	AB	AA	AA	B6/CAST	FALSE	AB	NA	AA	AA	NA	NA	NA	NA	NA	NA	NA	B6/CAST	B6/CAST	NA	NA	NA	NA	NA	NA	NA	NA	NA	NA
UNC_arM1N2_23	M1N2	2013-01-29	2013-06-19	M	A	N	45.03	0.11	1.83	11.9	10	3	3	2	2	0	0	0	R	UNC_arM001	TRUE	AA	AB	AB	CAST/129S1	FALSE	NA	NA	NA	NA	AA	AB	AB	H	C	H	T	NA	NA	A	A	T	A	G	T	C	G	C	T
UNC_arM1N2_230	M1N2	2013-05-02	2013-10-03	M	A	N	57.03	0.12	2.39	12	1	1	0	0	0	0	0	0	R	UNC_arM001	FALSE	AA	AB	AA	CAST/129S1	FALSE	AA	NA	AB	AA	NA	NA	NA	NA	NA	NA	NA	CAST/129S1	CAST/129S1	NA	NA	NA	NA	NA	NA	NA	NA	NA	NA
UNC_arM1N2_231	M1N2	2013-05-02	2013-10-03	M	W	N	36.88	0.11	1.34	8.7	0	0	0	0	0	0	0	0	R	UNC_arM001	FALSE	AB	AA	AA	CAST/CAST	FALSE	AB	NA	AA	AA	NA	NA	NA	NA	NA	NA	NA	CAST/CAST	CAST/CAST	NA	NA	NA	NA	NA	NA	NA	NA	NA	NA
UNC_arM1N2_232	M1N2	2013-05-02	2013-10-03	M	W	N	38.29	0.18	1.64	9.8	12	2	3	3	2	0	2	2	R	UNC_arM001	FALSE	AA	AA	AA	B6/CAST	FALSE	AA	NA	AA	AA	NA	NA	NA	NA	NA	NA	NA	B6/CAST	B6/CAST	NA	NA	NA	NA	NA	NA	NA	NA	NA	NA
UNC_arM1N2_233	M1N2	2013-05-02	2013-10-03	M	W	N	NA	0.1	2.17	9.2	5	2	1	1	1	0	0	0	R	UNC_arM001	FALSE	AB	AA	AA	CAST/129S1	FALSE	AB	NA	AA	AA	NA	NA	NA	NA	NA	NA	NA	CAST/129S1	CAST/129S1	NA	NA	NA	NA	NA	NA	NA	NA	NA	NA
UNC_arM1N2_234	M1N2	2013-05-06	2013-10-03	M	A	N	48.99	0.16	1.96	10.4	0	0	0	0	0	0	0	0	R	UNC_arM001	FALSE	AB	AA	AA	B6/129S1	NA	NA	AB	AA	AA	NA	NA	NA	NA	NA	NA	NA	NA	B6/129S1	NA	NA	NA	NA	NA	NA	NA	NA	NA	NA
UNC_arM1N2_235	M1N2	2013-05-06	2013-10-03	M	A	N	48.3	0.15	1.73	9.7	7	2	2	2	1	0	0	1	R	UNC_arM001	FALSE	AB	AA	AA	CAST/CAST	NA	NA	AB	AA	AA	NA	NA	NA	NA	NA	NA	NA	NA	CAST/CAST	NA	NA	NA	NA	NA	NA	NA	NA	NA	NA
UNC_arM1N2_236	M1N2	2013-05-06	2013-10-03	M	A	N	43.49	0.13	1.63	11	1	1	0	0	0	0	0	0	R	UNC_arM001	FALSE	AB	AA	AA	B6/129S1	NA	NA	AB	AA	AA	NA	NA	NA	NA	NA	NA	NA	NA	B6/129S1	NA	NA	NA	NA	NA	NA	NA	NA	NA	NA
UNC_arM1N2_237	M1N2	2013-05-04	2013-10-03	M	W	N	45.17	0.08	2.6	10.5	0	0	0	0	0	0	0	0	R	UNC_arM001	FALSE	AA	AA	AB	129S1/129S1	NA	NA	AA	AA	AB	NA	NA	NA	NA	NA	NA	NA	NA	129S1/129S1	NA	NA	NA	NA	NA	NA	NA	NA	NA	NA
UNC_arM1N2_238	M1N2	2013-05-04	2013-10-03	M	W	N	52.32	0.13	1.25	10.4	1	1	0	0	0	0	0	0	R	UNC_arM001	FALSE	AB	AB	AB	B6/129S1	NA	NA	AB	AB	AB	NA	NA	NA	NA	NA	NA	NA	NA	B6/129S1	NA	NA	NA	NA	NA	NA	NA	NA	NA	NA
UNC_arM1N2_239	M1N2	2013-05-04	2013-10-03	M	A	N	38.43	0.09	1.39	NA	0	0	0	0	0	0	0	0	R	UNC_arM001	FALSE	AA	AB	AA	B6/CAST	NA	NA	AA	AB	AA	NA	NA	NA	NA	NA	NA	NA	NA	B6/CAST	NA	NA	NA	NA	NA	NA	NA	NA	NA	NA
UNC_arM1N2_24	M1N2	2013-01-29	2013-06-19	M	W	N	46.76	0.087	2.05	11.2	0	0	0	0	0	0	0	0	R	UNC_arM001	TRUE	AA	AB	AB	CAST/CAST	FALSE	NA	NA	NA	NA	AA	AB	AB	C	C	T	T	NA	NA	A	A	T	A	G	T	C	G	C	H
UNC_arM1N2_240	M1N2	2013-05-04	2013-10-03	F	A	N	41.4	0.1	1.41	8.2	0	0	0	0	0	0	0	0	R	UNC_arM001	FALSE	AB	AA	AA	B6/129S1	NA	NA	AB	AA	AA	NA	NA	NA	NA	NA	NA	NA	NA	B6/129S1	NA	NA	NA	NA	NA	NA	NA	NA	NA	NA
UNC_arM1N2_241	M1N2	2013-05-04	2013-10-03	F	A	N	42.98	0.11	1	NA	0	0	0	0	0	0	0	0	R	UNC_arM001	FALSE	AB	AA	AB	B6/129S1	NA	NA	AB	AA	AB	NA	NA	NA	NA	NA	NA	NA	NA	B6/129S1	NA	NA	NA	NA	NA	NA	NA	NA	NA	NA
UNC_arM1N2_242	M1N2	2013-05-04	2013-10-03	F	A	N	29.65	0.08	1.23	9.6	0	0	0	0	0	0	0	0	R	UNC_arM001	FALSE	AB	AB	AB	B6/129S1	NA	NA	AB	AB	AB	NA	NA	NA	NA	NA	NA	NA	NA	B6/129S1	NA	NA	NA	NA	NA	NA	NA	NA	NA	NA
UNC_arM1N2_243	M1N2	2013-05-04	2013-10-03	F	A	N	40.22	0.09	1.33	10.5	1	1	0	0	0	0	0	0	R	UNC_arM001	FALSE	AB	AA	AB	129S1/129S1	NA	NA	AB	AA	AB	NA	NA	NA	NA	NA	NA	NA	NA	129S1/129S1	NA	NA	NA	NA	NA	NA	NA	NA	NA	NA
UNC_arM1N2_244	M1N2	2013-05-04	2013-10-03	F	A	N	39.94	0.11	1.35	10.8	1	1	0	0	0	0	0	0	R	UNC_arM001	FALSE	AA	AA	AB	B6/129S1	NA	NA	AA	AA	AB	NA	NA	NA	NA	NA	NA	NA	NA	B6/129S1	NA	NA	NA	NA	NA	NA	NA	NA	NA	NA
UNC_arM1N2_245	M1N2	2013-05-06	2013-10-03	F	A	N	40.36	0.07	1.19	NA	1	1	0	0	0	0	0	0	R	UNC_arM001	FALSE	AB	AB	AA	CAST/129S1	NA	NA	AB	AB	AA	NA	NA	NA	NA	NA	NA	NA	NA	CAST/129S1	NA	NA	NA	NA	NA	NA	NA	NA	NA	NA
UNC_arM1N2_246	M1N2	2013-05-06	2013-10-03	F	A	N	36.04	0.08	1.55	10.4	0	0	0	0	0	0	0	0	R	UNC_arM001	FALSE	AB	AA	AA	CAST/129S1	NA	NA	AB	AA	AA	NA	NA	NA	NA	NA	NA	NA	NA	CAST/129S1	NA	NA	NA	NA	NA	NA	NA	NA	NA	NA
UNC_arM1N2_247	M1N2	2013-05-06	2013-10-03	F	W	N	46.24	0.09	1.55	11.2	0	0	0	0	0	0	0	0	R	UNC_arM001	FALSE	AB	AB	AB	CAST/CAST	NA	NA	AB	AB	AB	NA	NA	NA	NA	NA	NA	NA	NA	CAST/CAST	NA	NA	NA	NA	NA	NA	NA	NA	NA	NA
UNC_arM1N2_248	M1N2	2013-05-06	2013-10-03	F	W	N	46.81	0.1	1.18	11.8	0	0	0	0	0	0	0	0	R	UNC_arM001	FALSE	AB	AB	AA	B6/129S1	NA	NA	AB	AB	AA	NA	NA	NA	NA	NA	NA	NA	NA	B6/129S1	NA	NA	NA	NA	NA	NA	NA	NA	NA	NA
UNC_arM1N2_25	M1N2	2013-01-29	2013-06-19	M	A	N	50.27	0.1	2.28	10.5	0	0	0	0	0	0	0	0	R	UNC_arM001	TRUE	AA	AB	AB	B6/CAST	FALSE	NA	NA	NA	NA	AA	AB	AB	H	H	H	H	NA	NA	H	H	H	H	H	H	H	H	H	H
UNC_arM1N2_250	M1N2	2013-05-07	2013-10-03	M	W	N	14.67	0.04	1.38	9.5	0	0	0	0	0	0	0	0	R	UNC_arM001	FALSE	AA	AB	AA	129S1/129S1	NA	NA	AA	AB	AA	NA	NA	NA	NA	NA	NA	NA	NA	129S1/129S1	NA	NA	NA	NA	NA	NA	NA	NA	NA	NA
UNC_arM1N2_251	M1N2	2013-05-07	2013-10-03	M	W	N	35	0.16	2.3	10.1	8	2	2	2	1	0	1	0	R	UNC_arM001	FALSE	AA	AA	AA	B6/CAST	NA	NA	AA	AA	AA	NA	NA	NA	NA	NA	NA	NA	NA	B6/CAST	NA	NA	NA	NA	NA	NA	NA	NA	NA	NA
UNC_arM1N2_252	M1N2	2013-05-07	2013-10-03	M	A	N	40.87	0.08	1.29	9.4	6	2	2	1	1	0	0	0	R	UNC_arM001	FALSE	AA	AB	AB	B6/129S1	NA	NA	AA	AB	AB	NA	NA	NA	NA	NA	NA	NA	NA	B6/129S1	NA	NA	NA	NA	NA	NA	NA	NA	NA	NA
UNC_arM1N2_253	M1N2	2013-05-07	2013-10-03	M	W	N	39.34	0.1	1.34	10.4	7	2	2	2	1	0	0	0	R	UNC_arM001	FALSE	AA	AB	AA	CAST/129S1	NA	NA	AA	AB	AA	NA	NA	NA	NA	NA	NA	NA	NA	CAST/129S1	NA	NA	NA	NA	NA	NA	NA	NA	NA	NA
UNC_arM1N2_254	M1N2	2013-05-07	2013-10-03	M	W	N	40.36	0.08	1.46	10.3	1	1	0	0	0	0	0	0	R	UNC_arM001	FALSE	AA	AB	AB	B6/129S1	NA	NA	AA	AB	AB	NA	NA	NA	NA	NA	NA	NA	NA	B6/129S1	NA	NA	NA	NA	NA	NA	NA	NA	NA	NA
UNC_arM1N2_255	M1N2	2013-05-07	2013-10-03	F	W	N	35.68	0.17	0.97	11	7	2	2	2	1	0	0	0	R	UNC_arM001	FALSE	AB	AB	AA	CAST/129S1	NA	NA	AB	AB	AA	NA	NA	NA	NA	NA	NA	NA	NA	CAST/129S1	NA	NA	NA	NA	NA	NA	NA	NA	NA	NA
UNC_arM1N2_256	M1N2	2013-05-07	2013-10-03	F	W	N	30.36	0.12	0.93	8.3	7	2	2	2	1	0	0	1	R	UNC_arM001	FALSE	AA	AB	AA	CAST/CAST	NA	NA	AA	AB	AA	NA	NA	NA	NA	NA	NA	NA	NA	CAST/CAST	NA	NA	NA	NA	NA	NA	NA	NA	NA	NA
UNC_arM1N2_257	M1N2	2013-05-07	2013-10-03	F	A	N	32.37	0.09	1.32	10.3	1	1	0	0	0	0	0	0	R	UNC_arM001	FALSE	AB	AB	AA	B6/CAST	NA	NA	AB	AB	AA	NA	NA	NA	NA	NA	NA	NA	NA	B6/CAST	NA	NA	NA	NA	NA	NA	NA	NA	NA	NA
UNC_arM1N2_258	M1N2	2013-05-07	2013-10-03	F	W	N	46.98	0.09	NA	10.7	0	0	0	0	0	0	0	0	R	UNC_arM001	FALSE	AA	AB	AB	B6/129S1	NA	NA	AA	AB	AB	NA	NA	NA	NA	NA	NA	NA	NA	B6/129S1	NA	NA	NA	NA	NA	NA	NA	NA	NA	NA
UNC_arM1N2_259	M1N2	2013-05-06	2013-10-03	F	W	N	39.53	0.08	0.56	10.8	0	0	0	0	0	0	0	0	R	UNC_arM001	FALSE	AA	AB	AA	B6/CAST	NA	NA	AA	AB	AA	NA	NA	NA	NA	NA	NA	NA	NA	B6/CAST	NA	NA	NA	NA	NA	NA	NA	NA	NA	NA
UNC_arM1N2_26	M1N2	2013-02-03	2013-06-25	F	A	N	36	0.09	1.53	11.6	3	1	0	2	0	0	0	0	R	UNC_arM001	TRUE	AA	AA	AA	CAST/CAST	FALSE	NA	NA	NA	NA	AA	AA	AA	C	C	T	T	NA	NA	H	H	H	H	H	H	H	H	H	H
UNC_arM1N2_27	M1N2	2013-02-03	2013-06-25	M	W	N	45.43	0.08	1.66	10.4	1	1	0	0	0	0	0	0	R	UNC_arM001	FALSE	AB	AA	AB	CAST/CAST	FALSE	AB	NA	AA	AB	NA	NA	NA	NA	NA	NA	NA	CAST/CAST	CAST/CAST	NA	NA	NA	NA	NA	NA	NA	NA	NA	NA
UNC_arM1N2_28	M1N2	2013-02-03	2013-06-25	M	W	N	47.5	0.1	2.03	11.1	0	0	0	0	0	0	0	0	R	UNC_arM001	TRUE	AA	AB	AB	B6/CAST	FALSE	NA	NA	NA	NA	AA	AB	AB	H	H	H	H	NA	NA	H	H	H	H	H	H	H	H	H	H
UNC_arM1N2_29	M1N2	2013-02-03	2013-06-25	M	W	N	43.9	0.09	1.46	11.2	0	0	0	0	0	0	0	0	R	UNC_arM001	FALSE	AB	AB	AB	CAST/129S1	FALSE	AB	NA	AB	AB	NA	NA	NA	NA	NA	NA	NA	CAST/129S1	CAST/129S1	NA	NA	NA	NA	NA	NA	NA	NA	NA	NA
UNC_arM1N2_30	M1N2	2013-02-03	2013-06-25	M	A	N	44.3	0.12	1.56	11.3	0	0	0	0	0	0	0	0	R	UNC_arM001	FALSE	AA	AB	AA	CAST/129S1	FALSE	AA	NA	AB	AA	NA	NA	NA	NA	NA	NA	NA	CAST/129S1	CAST/129S1	NA	NA	NA	NA	NA	NA	NA	NA	NA	NA
UNC_arM1N2_31	M1N2	2013-02-03	2013-06-25	M	A	N	49.1	0.18	2.17	12.2	10	3	2	2	2	1	0	0	R	UNC_arM001	TRUE	AA	AA	AB	CAST/129S1	FALSE	NA	NA	NA	NA	AA	AA	AB	H	C	H	T	NA	NA	H	H	H	H	H	H	H	H	H	H
UNC_arM1N2_32	M1N2	2013-02-03	2013-06-25	M	A	N	52.6	0.12	1.79	9.9	14	3	3	3	2	1	2	0	R	UNC_arM001	TRUE	AA	AA	AA	CAST/129S1	B6/129S1	NA	NA	NA	NA	AA	AA	AA	H	C	C	H	NA	NA	A	A	T	A	G	T	C	G	C	T
UNC_arM1N2_33	M1N2	2013-02-03	2013-06-25	M	A	N	44.73	0.09	1.76	11.1	3	1	1	0	1	0	0	1	R	UNC_arM001	TRUE	AA	AA	AB	B6/CAST	FALSE	NA	NA	NA	NA	AA	AA	AB	H	H	H	H	NA	NA	H	H	H	H	H	H	H	H	H	H
UNC_arM1N2_34	M1N2	2013-02-08	2013-06-27	M	W	N	32.35	0.08	1.38	9.9	15	2	3	3	2	3	2	0	R	UNC_arM001	TRUE	AB	AA	AB	CAST/129S1	FALSE	NA	NA	NA	NA	AB	AA	AB	H	C	H	T	NA	NA	H	H	H	H	H	H	H	H	H	T
UNC_arM1N2_35	M1N2	2013-02-08	2013-06-27	M	A	N	33.65	0.14	1.51	10.9	14	3	3	3	3	2	0	0	R	UNC_arM001	TRUE	AA	AB	AA	CAST/129S1	FALSE	NA	NA	NA	NA	AA	AB	AA	H	C	H	T	NA	NA	H	H	H	H	H	H	H	H	H	H
UNC_arM1N2_36	M1N2	2013-02-08	2013-06-27	M	W	N	37.66	0.09	1.64	10.4	1	1	0	0	0	0	0	NA	R	UNC_arM001	FALSE	AA	AB	AB	B6/CAST	FALSE	AA	NA	AB	AB	NA	NA	NA	NA	NA	NA	NA	B6/CAST	B6/CAST	NA	NA	NA	NA	NA	NA	NA	NA	NA	NA
UNC_arM1N2_37	M1N2	2013-02-08	2013-06-27	M	A	N	51.28	0.08	1.96	NA	0	0	0	0	0	0	0	NA	R	UNC_arM001	FALSE	AB	AB	AB	B6/CAST	NA	AB	NA	AB	AB	NA	NA	NA	NA	NA	NA	NA	NA	B6/CAST	NA	NA	NA	NA	NA	NA	NA	NA	NA	NA
UNC_arM1N2_38	M1N2	2013-02-08	2013-06-27	M	W	N	49.24	0.13	2.5	10.1	0	0	0	0	0	0	0	0	R	UNC_arM001	FALSE	AB	AB	AA	B6/129S1	NA	AB	AB	AB	AA	NA	NA	NA	NA	NA	NA	NA	NA	B6/129S1	NA	NA	NA	NA	NA	NA	NA	NA	NA	NA
UNC_arM1N2_39	M1N2	2013-02-08	2013-06-27	M	W	N	50.1	0.11	2.45	10.2	0	0	0	0	0	0	0	0	R	UNC_arM001	TRUE	AB	AA	AB	CAST/129S1	FALSE	NA	NA	NA	NA	AB	AA	AB	H	C	H	T	NA	NA	A	A	T	A	G	T	C	G	N	T
UNC_arM1N2_40	M1N2	2013-02-08	2013-06-27	M	W	N	40.51	0.12	1.57	10.4	8	2	2	3	1	0	0	NA	R	UNC_arM001	TRUE	AA	AB	AB	CAST/CAST	FALSE	NA	NA	NA	NA	AA	AB	AB	C	C	T	T	NA	NA	H	H	H	H	H	H	H	H	H	H
UNC_arM1N2_41	M1N2	2013-02-08	2013-06-27	M	A	N	40.42	0.09	1.63	11.4	0	0	0	0	0	0	0	0	R	UNC_arM001	TRUE	AA	AB	AB	B6/CAST	FALSE	NA	NA	NA	NA	AA	AB	AB	H	H	H	H	NA	NA	A	A	T	A	G	T	C	G	C	T
UNC_arM1N2_42	M1N2	2013-02-08	2013-06-27	M	W	N	46.68	0.1	1.86	9.5	0	0	0	0	0	0	0	0	R	UNC_arM001	FALSE	AB	AB	AB	CAST/CAST	NA	AB	NA	AB	AB	NA	NA	NA	NA	NA	NA	NA	NA	CAST/CAST	NA	NA	NA	NA	NA	NA	NA	NA	NA	NA
UNC_arM1N2_43	M1N2	2013-02-08	2013-06-27	F	A	N	45.13	0.13	1.38	10.6	7	2	2	2	1	0	0	0	R	UNC_arM001	TRUE	AA	AA	AB	CAST/129S1	FALSE	NA	NA	NA	NA	AA	AA	AB	H	C	H	T	NA	NA	H	H	H	H	H	H	H	H	H	H
UNC_arM1N2_44	M1N2	2013-02-08	2013-06-27	F	W	N	45.26	0.11	1.51	11.4	0	0	0	0	0	0	0	0	R	UNC_arM001	FALSE	AB	AA	AA	CAST/129S1	NA	AB	AB	AA	AA	NA	NA	NA	NA	NA	NA	NA	NA	CAST/129S1	NA	NA	NA	NA	NA	NA	NA	NA	NA	NA
UNC_arM1N2_45	M1N2	2013-02-08	2013-06-27	F	W	N	32.5	0.24	1.49	10.2	14	3	3	3	3	2	0	2	R	UNC_arM001	TRUE	AA	AA	AA	CAST/129S1	FALSE	NA	NA	NA	NA	AA	AA	AA	H	C	H	T	NA	NA	A	A	T	A	G	T	C	G	C	T
UNC_arM1N2_46	M1N2	2013-02-08	2013-06-27	F	W	N	41.33	0.17	1.57	11.2	13	3	3	3	3	1	0	2	R	UNC_arM001	TRUE	AA	AA	AA	B6/129S1	FALSE	NA	NA	NA	NA	AA	AA	AA	T	H	C	H	NA	NA	H	H	H	H	H	H	H	H	H	H
UNC_arM1N2_47	M1N2	2013-02-08	2013-06-27	F	W	N	41.02	0.11	1.28	10.2	0	0	0	0	0	0	0	0	R	UNC_arM001	FALSE	NA	NA	NA	NA	NA	NA	NA	NA	NA	NA	NA	NA	NA	NA	NA	NA	NA	NA	NA	NA	NA	NA	NA	NA	NA	NA	NA	NA
UNC_arM1N2_48	M1N2	2013-02-08	2013-06-27	F	A	N	31.44	0.12	1.25	9.6	9	2	2	2	2	0	1	1	R	UNC_arM001	TRUE	AA	AB	AA	CAST/CAST	FALSE	NA	NA	NA	NA	AA	AB	AA	C	C	T	T	NA	NA	A	A	T	A	G	T	C	G	C	T
UNC_arM1N2_49	M1N2	2013-02-08	2013-06-27	F	W	N	45.79	0.11	1.36	9.2	0	0	0	0	0	0	0	0	R	UNC_arM001	TRUE	AB	AB	AB	129S1/129S1	FALSE	NA	NA	NA	NA	AB	AB	AB	T	C	C	T	NA	NA	A	A	T	A	G	T	C	G	C	T
UNC_arM1N2_50	M1N2	2013-02-08	2013-06-27	F	W	N	43.78	0.12	1.62	11.5	6	2	2	1	1	0	0	0	R	UNC_arM001	TRUE	AA	AB	AB	129S1/129S1	FALSE	NA	NA	NA	NA	AA	AB	AB	T	C	C	T	NA	NA	A	A	T	A	G	T	C	G	C	T
UNC_arM1N2_51	M1N2	2013-02-08	2013-06-27	F	A	N	23.59	0.18	1.35	9.7	16	3	3	3	3	2	2	2	R	UNC_arM001	TRUE	AA	AA	AA	CAST/129S1	FALSE	NA	NA	NA	NA	AA	AA	AA	H	C	H	T	NA	NA	H	H	H	H	H	H	H	H	H	H
UNC_arM1N2_52	M1N2	2013-02-10	2013-07-03	F	A	N	38.62	0.1	1.9	11.2	0	0	0	0	0	0	0	0	R	UNC_arM001	TRUE	AB	AA	AA	B6/CAST	FALSE	NA	NA	NA	NA	AB	AA	AA	H	H	H	H	NA	NA	H	H	H	H	H	H	H	H	H	H
UNC_arM1N2_53	M1N2	2013-02-10	2013-07-03	F	A	N	35.51	0.15	1.48	11.6	2	1	0	1	0	0	0	0	R	UNC_arM001	TRUE	AA	AB	AB	CAST/129S1	B6/129S1	NA	NA	NA	NA	AA	AB	AB	H	C	C	H	NA	NA	A	A	T	A	G	T	H	H	H	H
UNC_arM1N2_54	M1N2	2013-02-10	2013-07-03	F	A	N	21.87	0.07	1.1	10.4	0	0	0	0	0	0	0	0	R	UNC_arM001	TRUE	AB	AB	AB	B6/CAST	FALSE	NA	NA	NA	NA	AB	AB	AB	H	H	H	H	NA	NA	A	A	T	A	G	T	C	G	C	T
UNC_arM1N2_55	M1N2	2013-02-10	2013-07-03	M	W	N	45.43	0.15	1.77	10.4	14	3	3	3	2	2	1	1	R	UNC_arM001	TRUE	AA	AB	AA	B6/129S1	FALSE	NA	NA	NA	NA	AA	AB	AA	T	H	C	H	NA	NA	H	H	H	H	H	H	H	H	H	H
UNC_arM1N2_56	M1N2	2013-02-10	2013-07-03	M	A	N	42.48	0.09	1.76	11	12	3	3	3	1	1	1	0	R	UNC_arM001	TRUE	AA	AB	AB	CAST/129S1	FALSE	NA	NA	NA	NA	AA	AB	AB	H	C	H	T	NA	NA	H	H	H	H	H	H	H	H	H	H
UNC_arM1N2_57	M1N2	2013-02-10	2013-07-03	M	W	N	42.12	0.09	1.64	10.5	7	2	3	1	1	0	0	0	R	UNC_arM001	TRUE	AB	AA	AB	B6/129S1	FALSE	NA	NA	NA	NA	AB	AA	AB	T	H	C	H	NA	NA	A	A	T	A	G	T	C	G	C	T
UNC_arM1N2_58	M1N2	2013-02-10	2013-07-03	M	W	N	45.3	0.12	1.86	10.4	10	3	3	2	2	0	0	0	R	UNC_arM001	TRUE	AB	AA	AA	CAST/CAST	FALSE	NA	NA	NA	NA	AB	AA	AA	C	C	T	T	NA	NA	H	H	H	H	H	H	H	H	H	H
UNC_arM1N2_59	M1N2	2013-02-17	2013-07-09	M	A	N	55.04	0.134	2.55	12.2	1	1	0	0	0	0	0	0	R	UNC_arM001	FALSE	AA	AB	AB	CAST/129S1	NA	AA	NA	AB	AB	NA	NA	NA	NA	NA	NA	NA	NA	CAST/129S1	NA	NA	NA	NA	NA	NA	NA	NA	NA	NA
UNC_arM1N2_60	M1N2	2013-02-17	2013-07-09	M	W	N	49.28	0.144	2.35	10.8	1	1	0	0	0	0	0	0	R	UNC_arM001	FALSE	AA	AB	AB	CAST/129S1	NA	AA	NA	AB	AB	NA	NA	NA	NA	NA	NA	NA	NA	CAST/129S1	NA	NA	NA	NA	NA	NA	NA	NA	NA	NA
UNC_arM1N2_61	M1N2	2013-02-17	2013-07-09	M	A	N	47.15	0.137	1.8	11.2	14	3	3	3	2	1	2	0	R	UNC_arM001	TRUE	AA	AB	AA	CAST/CAST	FALSE	NA	NA	NA	NA	AA	AB	AA	C	C	T	T	NA	NA	H	H	H	H	H	H	H	H	H	H
UNC_arM1N2_62	M1N2	2013-02-17	2013-07-09	M	W	N	46.74	0.16	0.194	12.6	1	1	0	0	0	0	0	0	R	UNC_arM001	FALSE	AA	AB	AB	B6/CAST	NA	AA	NA	AB	AB	NA	NA	NA	NA	NA	NA	NA	NA	B6/CAST	NA	NA	NA	NA	NA	NA	NA	NA	NA	NA
UNC_arM1N2_63	M1N2	2013-02-17	2013-07-09	M	W	N	47.99	0.15	0.19	11.5	7	3	2	1	1	0	0	0	R	UNC_arM001	TRUE	AA	AA	AB	CAST/CAST	FALSE	NA	NA	NA	NA	AA	AA	AB	C	C	T	T	NA	NA	A	A	T	A	G	T	C	G	C	T
UNC_arM1N2_64	M1N2	2013-02-17	2013-07-09	M	W	N	53.47	0.19	2.1	10.9	11	3	3	3	2	0	0	0	R	UNC_arM001	TRUE	AA	AA	AA	B6/CAST	FALSE	NA	NA	NA	NA	AA	AA	AA	H	H	H	H	NA	NA	H	H	H	H	H	H	H	H	H	H
UNC_arM1N2_65	M1N2	2013-02-17	2013-07-09	F	A	N	51.76	0.15	1.73	9	0	0	0	0	0	0	0	0	R	UNC_arM001	TRUE	AB	AB	AB	B6/129S1	FALSE	NA	NA	NA	NA	AB	AB	AB	T	H	C	H	NA	NA	A	A	T	A	G	T	C	G	C	T
UNC_arM1N2_66	M1N2	2013-02-17	2013-07-09	F	A	N	40.83	0.08	1.4	10.9	0	0	0	0	0	0	0	0	R	UNC_arM001	FALSE	AB	AA	AA	B6/CAST	B6/129S1	AB	NA	AA	AA	NA	NA	NA	NA	NA	NA	NA	B6/CAST	B6/129S1	NA	NA	NA	NA	NA	NA	NA	NA	NA	NA
UNC_arM1N2_67	M1N2	2013-02-17	2013-07-09	F	W	N	40.73	0.09	1.24	10	0	0	0	0	0	0	0	0	R	UNC_arM001	FALSE	AA	AA	AB	129S1/129S1	CAST/129S1	AA	AA	AA	AB	NA	NA	NA	NA	NA	NA	NA	129S1/129S1	CAST/129S1	NA	NA	NA	NA	NA	NA	NA	NA	NA	NA
UNC_arM1N2_68	M1N2	2013-02-17	2013-07-09	F	W	N	42.1	0.12	1.5	11.2	1	1	0	0	0	0	0	0	R	UNC_arM001	FALSE	AA	AA	AB	B6/CAST	B6/129S1	AA	AA	AA	AB	NA	NA	NA	NA	NA	NA	NA	B6/CAST	B6/129S1	NA	NA	NA	NA	NA	NA	NA	NA	NA	NA
UNC_arM1N2_69	M1N2	2013-02-17	2013-07-09	F	W	N	38.77	0.16	1.43	10.4	17	3	3	3	3	3	2	1	R	UNC_arM001	TRUE	AA	AA	AA	B6/129S1	FALSE	NA	NA	NA	NA	AA	AA	AA	T	H	C	H	NA	NA	A	A	T	A	G	T	C	G	C	T
UNC_arM1N2_70	M1N2	2013-02-18	2013-07-09	F	A	N	43.89	0.12	1.34	9.4	0	0	0	0	0	0	0	0	R	UNC_arM001	FALSE	AB	AA	AA	129S1/129S1	CAST/129S1	AB	NA	AA	AA	NA	NA	NA	NA	NA	NA	NA	129S1/129S1	CAST/129S1	NA	NA	NA	NA	NA	NA	NA	NA	NA	NA
UNC_arM1N2_71	M1N2	2013-02-18	2013-07-09	F	W	N	45.15	0.11	1.42	11.2	1	0	0	1	0	0	0	0	R	UNC_arM001	FALSE	AA	AA	AA	CAST/129S1	FALSE	AA	NA	AA	AA	NA	NA	NA	NA	NA	NA	NA	CAST/129S1	CAST/129S1	NA	NA	NA	NA	NA	NA	NA	NA	NA	NA
UNC_arM1N2_72	M1N2	2013-02-18	2013-07-09	F	A	N	42.3	0.08	1.24	9.7	1	0	0	1	0	0	0	0	R	UNC_arM001	FALSE	AA	AB	AB	CAST/CAST	FALSE	AA	NA	AB	AB	NA	NA	NA	NA	NA	NA	NA	CAST/CAST	CAST/CAST	NA	NA	NA	NA	NA	NA	NA	NA	NA	NA
UNC_arM1N2_73	M1N2	2013-02-18	2013-07-09	F	A	N	41.7	0.1	1.36	10.6	0	0	0	0	0	0	0	0	R	UNC_arM001	TRUE	AB	AB	AA	B6/CAST	FALSE	NA	NA	NA	NA	AB	AB	AA	H	H	H	H	NA	NA	H	H	H	H	H	H	H	H	H	H
UNC_arM1N2_74	M1N2	2013-02-19	2013-07-09	F	A	N	42.1	0.11	1.47	10.2	0	0	0	0	0	0	0	0	R	UNC_arM001	TRUE	AB	AA	AA	B6/CAST	FALSE	NA	NA	NA	NA	AB	AA	AA	H	H	H	H	NA	NA	A	A	T	A	G	T	C	G	C	T
UNC_arM1N2_75	M1N2	2013-02-18	2013-07-09	F	W	N	41.16	0.1	1.19	10.3	1	0	0	1	0	0	0	0	R	UNC_arM001	FALSE	AB	AA	AB	CAST/129S1	FALSE	NA	AB	AA	AB	NA	NA	NA	NA	NA	NA	NA	CAST/129S1	CAST/129S1	NA	NA	NA	NA	NA	NA	NA	NA	NA	NA
UNC_arM1N2_76	M1N2	2013-02-18	2013-07-09	F	W	N	39.95	0.12	1.31	9.9	1	0	0	1	0	0	0	0	R	UNC_arM001	FALSE	AB	AB	AB	CAST/129S1	FALSE	AB	NA	AB	AB	NA	NA	NA	NA	NA	NA	NA	CAST/129S1	CAST/129S1	NA	NA	NA	NA	NA	NA	NA	NA	NA	NA
UNC_arM1N2_77	M1N2	2013-02-18	2013-07-09	F	W	N	45.24	0.09	1.34	10	0	0	0	0	0	0	0	0	R	UNC_arM001	FALSE	AA	AA	AA	CAST/129S1	FALSE	AA	NA	AA	AA	NA	NA	NA	NA	NA	NA	NA	CAST/129S1	CAST/129S1	NA	NA	NA	NA	NA	NA	NA	NA	NA	NA
UNC_arM1N2_78	M1N2	2013-02-19	2013-07-09	M	W	N	27.32	0.15	1.04	10.6	13	3	2	3	3	0	2	2	R	UNC_arM001	TRUE	AA	AA	AA	CAST/129S1	FALSE	NA	NA	NA	NA	AA	AA	AA	H	C	H	T	NA	NA	H	H	H	H	H	H	H	H	H	H
UNC_arM1N2_79	M1N2	2013-02-19	2013-07-09	M	W	N	39.37	0.07	1.18	NA	0	0	0	0	0	0	0	0	R	UNC_arM001	FALSE	AA	AB	AA	CAST/CAST	FALSE	NA	AA	AB	AA	NA	NA	NA	NA	NA	NA	NA	CAST/CAST	CAST/CAST	NA	NA	NA	NA	NA	NA	NA	NA	NA	NA
UNC_arM1N2_80	M1N2	2013-02-19	2013-07-09	M	A	N	36.63	0.11	1.42	9.6	15	3	3	3	2	2	2	1	R	UNC_arM001	TRUE	AA	AA	AA	B6/129S1	FALSE	NA	NA	NA	NA	AA	AA	AA	T	H	C	H	NA	NA	H	H	H	H	H	H	H	H	H	H
UNC_arM1N2_81	M1N2	2013-02-19	2013-07-09	M	W	N	46.03	0.11	1.72	9.4	1	0	0	1	0	0	0	0	R	UNC_arM001	FALSE	AB	AA	AB	B6/129S1	FALSE	AB	NA	AA	AB	NA	NA	NA	NA	NA	NA	NA	B6/129S1	B6/129S1	NA	NA	NA	NA	NA	NA	NA	NA	NA	NA
UNC_arM1N2_82	M1N2	2013-02-19	2013-07-09	M	A	N	42.62	0.1	1.42	11	11	3	3	2	1	0	2	1	R	UNC_arM001	TRUE	AA	AB	AA	B6/129S1	FALSE	NA	NA	NA	NA	AA	AB	AA	T	H	C	H	NA	NA	H	H	H	H	H	H	H	H	H	H
UNC_arM1N2_83	M1N2	2013-02-22	2013-07-11	M	W	N	50.23	0.15	2.13	10.6	0	0	0	0	0	0	0	0	R	UNC_arM001	TRUE	AB	AB	AA	B6/CAST	FALSE	NA	NA	NA	NA	AB	AB	AA	H	H	H	H	NA	NA	A	A	T	A	G	T	C	G	C	T
UNC_arM1N2_84	M1N2	2013-02-22	2013-07-11	M	A	N	44.01	0.11	1.55	9.7	1	0	0	1	0	0	0	0	R	UNC_arM001	FALSE	AB	AA	AA	CAST/CAST	FALSE	AB	NA	AA	AA	NA	NA	NA	NA	NA	NA	NA	CAST/CAST	CAST/CAST	NA	NA	NA	NA	NA	NA	NA	NA	NA	NA
UNC_arM1N2_85	M1N2	2013-02-22	2013-07-11	M	W	N	42.78	0.08	1.44	10.9	1	0	0	1	0	0	0	0	R	UNC_arM001	FALSE	AB	AA	AB	CAST/129S1	FALSE	AB	NA	AA	AB	NA	NA	NA	NA	NA	NA	NA	CAST/129S1	CAST/129S1	NA	NA	NA	NA	NA	NA	NA	NA	NA	NA
UNC_arM1N2_86	M1N2	2013-02-22	2013-07-11	M	A	N	50.22	0.09	1.66	10.5	0	0	0	0	0	0	0	0	R	UNC_arM001	TRUE	AB	AB	AA	CAST/129S1	FALSE	NA	NA	NA	NA	AB	AB	AA	H	C	H	T	NA	NA	H	H	H	H	H	H	H	H	H	H
UNC_arM1N2_87	M1N2	2013-02-22	2013-07-11	M	W	N	43.9	0.1	1.77	10.2	12	3	3	2	1	1	2	1	R	UNC_arM001	TRUE	AA	AA	AB	CAST/CAST	FALSE	NA	NA	NA	NA	AA	AA	AB	C	C	T	T	NA	NA	H	H	H	H	H	H	H	H	H	H
UNC_arM1N2_88	M1N2	2013-02-22	2013-07-11	M	A	N	58.37	0.19	2.54	11.4	1	0	0	1	0	0	0	0	R	UNC_arM001	FALSE	AA	AA	AA	B6/CAST	FALSE	AA	NA	AA	AA	NA	NA	NA	NA	NA	NA	NA	B6/CAST	B6/CAST	NA	NA	NA	NA	NA	NA	NA	NA	NA	NA
UNC_arM1N2_89	M1N2	2013-02-22	2013-07-11	M	A	N	49.93	0.1	1.44	9.8	1	0	0	1	0	0	0	0	R	UNC_arM001	FALSE	AA	AA	AB	CAST/129S1	FALSE	AA	NA	AA	AB	NA	NA	NA	NA	NA	NA	NA	CAST/129S1	CAST/129S1	NA	NA	NA	NA	NA	NA	NA	NA	NA	NA
UNC_arM1N2_90	M1N2	2013-02-22	2013-07-11	F	A	N	51.2	0.12	1.55	11.4	1	0	0	1	0	0	0	0	R	UNC_arM001	FALSE	AA	AB	AB	CAST/129S1	FALSE	AA	AB	AB	AB	NA	NA	NA	NA	NA	NA	NA	CAST/129S1	CAST/129S1	NA	NA	NA	NA	NA	NA	NA	NA	NA	NA
UNC_arM1N2_91	M1N2	2013-02-22	2013-07-11	F	A	N	43.6	0.11	1.38	10.6	0	0	0	0	0	0	0	0	R	UNC_arM001	TRUE	AB	AB	AB	B6/129S1	FALSE	NA	NA	NA	NA	AB	AB	AB	T	H	C	H	NA	NA	A	A	T	A	G	T	C	G	C	T
UNC_arM1N2_92	M1N2	2013-02-22	2013-07-11	F	W	N	42.67	0.07	1.38	10.4	2	0	1	1	0	0	0	0	R	UNC_arM001	TRUE	AB	AB	AB	B6/CAST	FALSE	NA	NA	NA	NA	AB	AB	AB	H	H	H	H	NA	NA	A	A	T	A	G	T	C	G	C	T
UNC_arM1N2_93	M1N2	2013-02-22	2013-07-11	F	A	N	48.96	0.09	1.54	11.2	0	0	0	0	0	0	0	0	R	UNC_arM001	TRUE	AB	AB	AA	B6/CAST	FALSE	NA	NA	NA	NA	AB	AB	AA	H	H	H	H	NA	NA	A	A	T	A	G	T	C	G	C	T
UNC_arM1N2_94	M1N2	2013-03-05	2013-07-23	M	W	N	48.57	0.11	2.04	11.1	1	0	0	1	0	0	0	0	R	UNC_arM001	FALSE	AA	AB	AA	B6/129S1	FALSE	AA	NA	AB	AA	NA	NA	NA	NA	NA	NA	NA	B6/129S1	B6/129S1	NA	NA	NA	NA	NA	NA	NA	NA	NA	NA
UNC_arM1N2_95	M1N2	2013-03-05	2013-07-23	M	W	N	51.52	0.13	1.86	10.5	11	2	3	2	2	0	2	1	R	UNC_arM001	TRUE	AB	AB	AB	CAST/CAST	FALSE	NA	NA	NA	NA	AB	AB	AB	C	C	T	T	NA	NA	H	H	H	H	H	H	H	H	H	T
UNC_arM1N2_96	M1N2	2013-03-05	2013-07-23	F	W	N	44.07	0.15	1.69	12.1	4	1	1	1	1	0	0	0	R	UNC_arM001	TRUE	AB	AB	AB	B6/129S1	FALSE	NA	NA	NA	NA	AB	AB	AB	T	H	C	H	NA	NA	A	A	T	A	G	T	C	G	C	T
UNC_arM1N2_97	M1N2	2013-03-05	2013-07-23	F	A	N	48.59	0.11	1.68	11.1	0	0	0	0	0	0	0	0	R	UNC_arM001	FALSE	AA	AA	AB	B6/129S1	NA	AA	NA	AA	AB	NA	NA	NA	NA	NA	NA	NA	B6/129S1	NA	NA	NA	NA	NA	NA	NA	NA	NA	NA	NA
UNC_arM1N2_98	M1N2	2013-03-05	2013-07-23	F	A	N	31.23	0.09	1.16	10.1	0	0	0	0	0	0	0	0	R	UNC_arM001	TRUE	AB	AA	AA	CAST/CAST	FALSE	NA	NA	NA	NA	AB	AA	AA	C	C	T	T	NA	NA	H	H	H	H	H	H	H	H	H	H
UNC_arM1N2_99	M1N2	2013-03-05	2013-07-23	F	A	N	33.41	0.09	1.16	9.8	0	0	0	0	0	0	0	0	R	UNC_arM001	TRUE	AA	AB	AA	CAST/129S1	FALSE	NA	NA	NA	NA	AA	AB	AA	H	C	H	T	NA	NA	H	H	H	H	H	T	C	G	C	T
UNC_arM2N2_001	M2N2	2013-03-13	2013-07-30	M	A	N	39.42	0.06	1.33	10.5	NA	NA	NA	NA	NA	NA	NA	NA	R	UNC_arM002	FALSE	AB	AB	AA	CAST/CAST	NA	NA	AB	AB	AA	NA	NA	NA	NA	NA	NA	NA	CAST/CAST	NA	NA	NA	NA	NA	NA	NA	NA	NA	NA	NA
UNC_arM2N2_002	M2N2	2013-03-13	2013-07-30	M	A	N	40.71	0.13	1.54	9.9	1	1	0	0	0	0	0	0	R	UNC_arM002	FALSE	AA	AA	AA	CAST/CAST	NA	NA	AA	AA	AA	NA	NA	NA	NA	NA	NA	NA	CAST/CAST	NA	NA	NA	NA	NA	NA	NA	NA	NA	NA	NA
UNC_arM2N2_003	M2N2	2013-03-13	2013-07-30	M	A	N	42.66	0.08	1.65	10.2	1	1	0	0	0	0	0	0	R	UNC_arM002	FALSE	AB	AB	AB	CAST/CAST	NA	NA	AB	AB	AB	NA	NA	NA	NA	NA	NA	NA	CAST/CAST	NA	NA	NA	NA	NA	NA	NA	NA	NA	NA	NA
UNC_arM2N2_004	M2N2	2013-03-13	2013-07-30	M	W	N	43.28	0.08	1.44	10.7	NA	NA	NA	NA	NA	NA	NA	NA	R	UNC_arM002	FALSE	AA	AA	AA	CAST/CAST	NA	NA	AA	AA	AA	NA	NA	NA	NA	NA	NA	NA	CAST/CAST	NA	NA	NA	NA	NA	NA	NA	NA	NA	NA	NA
UNC_arM2N2_005	M2N2	2013-03-13	2013-07-30	M	W	N	45.13	0.1	1.57	10.1	1	1	0	0	0	0	0	0	R	UNC_arM002	FALSE	AA	AB	AB	B6/CAST	NA	NA	AA	AB	AB	NA	NA	NA	NA	NA	NA	NA	B6/CAST	NA	NA	NA	NA	NA	NA	NA	NA	NA	NA	NA
UNC_arM2N2_006	M2N2	2013-03-13	2013-07-30	M	W	N	43.62	0.1	1.61	11.1	1	1	0	0	0	0	0	0	R	UNC_arM002	FALSE	AB	AB	AA	CAST/CAST	NA	NA	AB	AB	AA	NA	NA	NA	NA	NA	NA	NA	CAST/CAST	NA	NA	NA	NA	NA	NA	NA	NA	NA	NA	NA
UNC_arM2N2_007	M2N2	2013-03-13	2013-07-30	M	W	N	34.41	0.09	1.46	10.9	0	0	0	0	0	0	0	0	R	UNC_arM002	FALSE	AB	AB	AA	B6/CAST	NA	NA	AB	AB	AA	NA	NA	NA	NA	NA	NA	NA	B6/CAST	NA	NA	NA	NA	NA	NA	NA	NA	NA	NA	NA
UNC_arM2N2_008	M2N2	2013-03-13	2013-07-30	M	W	N	48.15	0.19	1.86	10.6	1	1	0	0	0	0	0	0	R	UNC_arM002	FALSE	AB	AB	AA	CAST/CAST	NA	NA	AB	AB	AA	NA	NA	NA	NA	NA	NA	NA	CAST/CAST	NA	NA	NA	NA	NA	NA	NA	NA	NA	NA	NA
UNC_arM2N2_009	M2N2	2013-03-13	2013-07-30	M	W	N	37.97	0.09	1.36	NA	1	1	0	0	0	0	0	0	R	UNC_arM002	FALSE	AB	AA	AB	B6/CAST	NA	NA	AB	AA	AB	NA	NA	NA	NA	NA	NA	NA	B6/CAST	NA	NA	NA	NA	NA	NA	NA	NA	NA	NA	NA
UNC_arM2N2_010	M2N2	2013-03-13	2013-07-30	M	W	N	34.96	0.09	1.34	12.4	1	1	0	0	0	0	0	0	R	UNC_arM002	FALSE	AA	AB	AA	B6/CAST	NA	NA	AA	AB	AA	NA	NA	NA	NA	NA	NA	NA	B6/CAST	NA	NA	NA	NA	NA	NA	NA	NA	NA	NA	NA
UNC_arM2N2_011	M2N2	2013-03-13	2013-07-30	M	A	N	40.3	0.13	1.66	10.2	1	1	0	0	0	0	0	0	R	UNC_arM002	FALSE	AA	AB	AA	CAST/CAST	NA	NA	AA	AB	AA	NA	NA	NA	NA	NA	NA	NA	CAST/CAST	NA	NA	NA	NA	NA	NA	NA	NA	NA	NA	NA
UNC_arM2N2_012	M2N2	2013-03-13	2013-07-30	M	A	N	39.45	0.1	1.68	10.8	1	1	0	0	0	0	0	0	R	UNC_arM002	FALSE	AB	AB	AB	B6/CAST	NA	NA	AB	AB	AB	NA	NA	NA	NA	NA	NA	NA	B6/CAST	NA	NA	NA	NA	NA	NA	NA	NA	NA	NA	NA
UNC_arM2N2_013	M2N2	2013-03-13	2013-07-30	M	A	N	49.84	0.06	1.82	10.4	1	1	0	0	0	0	0	0	R	UNC_arM002	FALSE	AA	AA	AA	CAST/CAST	NA	NA	AA	AA	AA	NA	NA	NA	NA	NA	NA	NA	CAST/CAST	NA	NA	NA	NA	NA	NA	NA	NA	NA	NA	NA
UNC_arM2N2_014	M2N2	2013-03-13	2013-07-30	M	W	N	38.2	0.07	1.49	11.2	1	1	0	0	0	0	0	0	R	UNC_arM002	FALSE	AA	AA	AA	CAST/CAST	NA	NA	AA	AA	AA	NA	NA	NA	NA	NA	NA	NA	CAST/CAST	NA	NA	NA	NA	NA	NA	NA	NA	NA	NA	NA
UNC_arM2N2_015	M2N2	2013-03-13	2013-07-30	M	A	N	42.95	0.08	1.63	11.7	0	0	0	0	0	0	0	0	R	UNC_arM002	FALSE	AB	AA	AB	B6/CAST	NA	NA	AB	AA	AB	NA	NA	NA	NA	NA	NA	NA	B6/CAST	NA	NA	NA	NA	NA	NA	NA	NA	NA	NA	NA
UNC_arM2N2_016	M2N2	2013-03-13	2013-07-30	F	A	N	42.18	0.11	1.47	9.7	0	0	0	0	0	0	0	0	R	UNC_arM002	FALSE	AA	AB	AA	CAST/CAST	NA	NA	AA	AB	AA	NA	NA	NA	NA	NA	NA	NA	CAST/CAST	NA	NA	NA	NA	NA	NA	NA	NA	NA	NA	NA
UNC_arM2N2_017	M2N2	2013-03-13	2013-07-30	F	W	N	37.43	0.07	1.08	NA	0	0	0	0	0	0	0	0	R	UNC_arM002	FALSE	AB	AA	AB	CAST/CAST	NA	NA	AB	AA	AB	NA	NA	NA	NA	NA	NA	NA	CAST/CAST	NA	NA	NA	NA	NA	NA	NA	NA	NA	NA	NA
UNC_arM2N2_018	M2N2	2013-03-13	2013-07-30	F	A	N	38.57	0.05	0.97	9.6	0	0	0	0	0	0	0	0	R	UNC_arM002	FALSE	AA	AA	AB	CAST/CAST	NA	NA	AA	AA	AB	NA	NA	NA	NA	NA	NA	NA	CAST/CAST	NA	NA	NA	NA	NA	NA	NA	NA	NA	NA	NA
UNC_arM2N2_019	M2N2	2013-03-13	2013-07-30	F	A	N	39.36	0.09	1.28	10.2	1	1	0	0	0	0	0	0	R	UNC_arM002	FALSE	AA	AB	AA	B6/CAST	NA	NA	AA	AB	AA	NA	NA	NA	NA	NA	NA	NA	B6/CAST	NA	NA	NA	NA	NA	NA	NA	NA	NA	NA	NA
UNC_arM2N2_020	M2N2	2013-03-13	2013-07-30	F	A	N	37.75	0.07	1.18	11	0	0	0	0	0	0	0	0	R	UNC_arM002	FALSE	AA	AB	AB	CAST/CAST	NA	NA	AA	AB	AB	NA	NA	NA	NA	NA	NA	NA	CAST/CAST	NA	NA	NA	NA	NA	NA	NA	NA	NA	NA	NA
UNC_arM2N2_021	M2N2	2013-03-19	2013-08-15	F	A	N	38.55	0.08	1.11	10	1	0	0	1	0	0	0	0	R	UNC_arM002	FALSE	AB	AB	AA	B6/CAST	NA	NA	AB	AB	AA	NA	NA	NA	NA	NA	NA	NA	B6/CAST	NA	NA	NA	NA	NA	NA	NA	NA	NA	NA	NA
UNC_arM2N2_022	M2N2	2013-03-19	2013-08-15	F	A	N	44.36	0.11	1.33	10.6	0	0	0	0	0	0	0	0	R	UNC_arM002	FALSE	AA	AB	AA	CAST/CAST	NA	NA	AA	AB	AA	NA	NA	NA	NA	NA	NA	NA	CAST/CAST	NA	NA	NA	NA	NA	NA	NA	NA	NA	NA	NA
UNC_arM2N2_023	M2N2	2013-03-19	2013-08-15	F	W	N	42.62	0.1	1.35	11.2	0	0	0	0	0	0	0	0	R	UNC_arM002	FALSE	AA	AA	AB	CAST/CAST	NA	NA	AA	AA	AB	NA	NA	NA	NA	NA	NA	NA	CAST/CAST	NA	NA	NA	NA	NA	NA	NA	NA	NA	NA	NA
UNC_arM2N2_024	M2N2	2013-03-19	2013-08-15	M	W	N	25.96	0.21	1.3	NA	16	2	3	3	3	1	3	1	R	UNC_arM002	FALSE	AA	AB	AA	B6/CAST	NA	NA	AA	AB	AA	NA	NA	NA	NA	NA	NA	NA	B6/CAST	NA	NA	NA	NA	NA	NA	NA	NA	NA	NA	NA
UNC_arM2N2_025	M2N2	2013-03-19	2013-08-15	M	W	N	29.73	0.08	1.14	10.5	12	2	2	2	2	1	1	2	R	UNC_arM002	FALSE	AA	AA	AB	B6/CAST	NA	NA	AA	AA	AB	NA	NA	NA	NA	NA	NA	NA	B6/CAST	NA	NA	NA	NA	NA	NA	NA	NA	NA	NA	NA
UNC_arM2N2_026	M2N2	2013-03-19	2013-08-15	M	W	N	51.03	0.1	2.05	12	0	0	0	0	0	0	0	0	R	UNC_arM002	FALSE	AA	AB	AB	CAST/CAST	NA	NA	AA	AB	AB	NA	NA	NA	NA	NA	NA	NA	CAST/CAST	NA	NA	NA	NA	NA	NA	NA	NA	NA	NA	NA
UNC_arM2N2_027	M2N2	2013-03-19	2013-08-15	M	A	N	41.99	0.07	1.31	11.8	13	3	2	3	2	0	1	2	R	UNC_arM002	FALSE	AB	AB	AA	CAST/CAST	NA	NA	AB	AB	AA	NA	NA	NA	NA	NA	NA	NA	CAST/CAST	NA	NA	NA	NA	NA	NA	NA	NA	NA	NA	NA
UNC_arM2N2_028	M2N2	2013-04-04	2013-09-03	M	W	N	42.84	NA	1.72	11.2	1	0	0	1	0	0	0	0	R	UNC_arM002	FALSE	AB	AA	AB	CAST/CAST	NA	NA	AB	AA	AB	NA	NA	NA	NA	NA	NA	NA	CAST/CAST	NA	NA	NA	NA	NA	NA	NA	NA	NA	NA	NA
UNC_arM2N2_029	M2N2	2013-04-04	2013-09-03	M	A	N	51.39	0.08	1.81	10.9	0	0	0	0	0	0	0	0	R	UNC_arM002	FALSE	AA	AB	AA	CAST/CAST	NA	NA	AA	AB	AA	NA	NA	NA	NA	NA	NA	NA	CAST/CAST	NA	NA	NA	NA	NA	NA	NA	NA	NA	NA	NA
UNC_arM2N2_030	M2N2	2013-04-04	2013-09-03	M	W	N	37.11	0.1	1.45	10	12	2	2	3	2	0	3	0	R	UNC_arM002	FALSE	AA	AB	AA	B6/CAST	NA	NA	AA	AB	AA	NA	NA	NA	NA	NA	NA	NA	B6/CAST	NA	NA	NA	NA	NA	NA	NA	NA	NA	NA	NA
UNC_arM2N2_031	M2N2	2013-04-04	2013-09-03	M	A	N	48.4	0.11	2.37	11.4	0	0	0	0	0	0	0	0	R	UNC_arM002	FALSE	AB	AA	AB	B6/CAST	NA	NA	AB	AA	AB	NA	NA	NA	NA	NA	NA	NA	B6/CAST	NA	NA	NA	NA	NA	NA	NA	NA	NA	NA	NA
UNC_arM2N2_032	M2N2	2013-04-04	2013-09-03	M	A	N	49.76	0.13	2.54	10.4	1	0	0	1	0	0	0	0	R	UNC_arM002	FALSE	AA	AB	AB	CAST/CAST	NA	NA	AA	AB	AB	NA	NA	NA	NA	NA	NA	NA	CAST/CAST	NA	NA	NA	NA	NA	NA	NA	NA	NA	NA	NA
UNC_arM2N2_033	M2N2	2013-04-04	2013-09-03	M	W	N	27.65	0.32	1.28	8.7	15	1	3	3	2	0	3	3	R	UNC_arM002	FALSE	AB	AB	AA	B6/CAST	NA	NA	AB	AB	AA	NA	NA	NA	NA	NA	NA	NA	B6/CAST	NA	NA	NA	NA	NA	NA	NA	NA	NA	NA	NA
UNC_arM2N2_034	M2N2	2013-04-04	2013-09-03	F	A	N	39.26	0.08	1.28	11	0	0	0	0	0	0	0	0	R	UNC_arM002	FALSE	AB	AA	NA	CAST/CAST	NA	NA	AB	AA	NA	NA	NA	NA	NA	NA	NA	NA	CAST/CAST	NA	NA	NA	NA	NA	NA	NA	NA	NA	NA	NA
UNC_arM2N2_035	M2N2	2013-04-04	2013-09-03	F	W	N	36.46	0.09	1.33	NA	0	0	0	0	0	0	0	0	R	UNC_arM002	FALSE	AB	AB	AB	CAST/CAST	NA	NA	AB	AB	AB	NA	NA	NA	NA	NA	NA	NA	CAST/CAST	NA	NA	NA	NA	NA	NA	NA	NA	NA	NA	NA
UNC_arM2N2_036	M2N2	2013-04-04	2013-09-03	F	W	N	41.8	0.07	1.46	11.2	0	0	0	0	0	0	0	0	R	UNC_arM002	FALSE	AA	AB	AA	B6/CAST	NA	NA	AA	AB	AA	NA	NA	NA	NA	NA	NA	NA	B6/CAST	NA	NA	NA	NA	NA	NA	NA	NA	NA	NA	NA
UNC_arM2N2_037	M2N2	2013-04-04	2013-09-03	M	W	N	33.41	0.09	1.45	9.5	0	0	0	0	0	0	0	0	R	UNC_arM002	FALSE	AA	AA	AA	B6/CAST	NA	NA	AA	AA	AA	NA	NA	NA	NA	NA	NA	NA	B6/CAST	NA	NA	NA	NA	NA	NA	NA	NA	NA	NA	NA
UNC_arM2N2_038	M2N2	2013-04-04	2013-09-03	M	A	N	47.5	0.15	1.94	11.4	1	0	0	1	0	0	0	0	R	UNC_arM002	FALSE	AB	AA	AB	B6/CAST	NA	NA	AB	AA	AB	NA	NA	NA	NA	NA	NA	NA	B6/CAST	NA	NA	NA	NA	NA	NA	NA	NA	NA	NA	NA
UNC_arM2N2_039	M2N2	2013-04-04	2013-09-03	M	A	N	42.82	0.12	1.51	10	1	0	0	1	0	0	0	0	R	UNC_arM002	FALSE	AA	AB	AA	CAST/CAST	NA	NA	AA	AB	AA	NA	NA	NA	NA	NA	NA	NA	CAST/CAST	NA	NA	NA	NA	NA	NA	NA	NA	NA	NA	NA
UNC_arM2N2_040	M2N2	2013-04-04	2013-09-03	M	W	N	48.52	0.15	1.94	9.8	0	0	0	0	0	0	0	0	R	UNC_arM002	FALSE	AA	AA	AA	CAST/CAST	NA	NA	AA	AA	AA	NA	NA	NA	NA	NA	NA	NA	CAST/CAST	NA	NA	NA	NA	NA	NA	NA	NA	NA	NA	NA
UNC_arM2N2_041	M2N2	2013-04-04	2013-09-03	M	W	N	43.56	0.13	1.64	11.2	0	0	0	0	0	0	0	0	R	UNC_arM002	FALSE	AB	AB	AA	B6/CAST	NA	NA	AB	AB	AA	NA	NA	NA	NA	NA	NA	NA	B6/CAST	NA	NA	NA	NA	NA	NA	NA	NA	NA	NA	NA
UNC_arM2N2_042	M2N2	2013-04-04	2013-09-03	F	A	N	47.16	0.13	1.61	9.6	0	0	0	0	0	0	0	0	R	UNC_arM002	FALSE	AB	AA	AB	CAST/CAST	NA	NA	AB	AA	AB	NA	NA	NA	NA	NA	NA	NA	CAST/CAST	NA	NA	NA	NA	NA	NA	NA	NA	NA	NA	NA
UNC_arM2N2_043	M2N2	2013-04-04	2013-09-03	F	W	N	34.46	0.1	1.04	9.5	6	1	1	3	1	0	0	0	R	UNC_arM002	FALSE	AA	AA	AB	B6/CAST	NA	NA	AA	AA	AB	NA	NA	NA	NA	NA	NA	NA	B6/CAST	NA	NA	NA	NA	NA	NA	NA	NA	NA	NA	NA
UNC_arM2N2_044	M2N2	2013-04-04	2013-09-03	F	A	N	46.94	0.14	1.22	9.8	0	0	0	0	0	0	0	0	R	UNC_arM002	FALSE	AA	AB	AB	CAST/CAST	NA	NA	AA	AB	AB	NA	NA	NA	NA	NA	NA	NA	CAST/CAST	NA	NA	NA	NA	NA	NA	NA	NA	NA	NA	NA
UNC_arM2N2_045	M2N2	2013-04-04	2013-09-03	F	W	N	45.25	0.2	1.55	9.9	0	0	0	0	0	0	0	0	R	UNC_arM002	FALSE	AA	AB	AA	B6/CAST	NA	NA	AA	AB	AA	NA	NA	NA	NA	NA	NA	NA	B6/CAST	NA	NA	NA	NA	NA	NA	NA	NA	NA	NA	NA
UNC_arM2N2_046	M2N2	2013-04-04	2013-09-03	F	A	N	33.42	0.08	1.06	11.2	0	0	0	0	0	0	0	0	R	UNC_arM002	FALSE	AB	AA	AA	B6/CAST	NA	NA	AB	AA	AA	NA	NA	NA	NA	NA	NA	NA	B6/CAST	NA	NA	NA	NA	NA	NA	NA	NA	NA	NA	NA
UNC_arM2N2_047	M2N2	2013-04-04	2013-09-03	F	W	N	39.21	0.09	1.27	10	0	0	0	0	0	0	0	0	R	UNC_arM002	FALSE	AB	AA	AA	CAST/CAST	NA	NA	AB	AA	AA	NA	NA	NA	NA	NA	NA	NA	CAST/CAST	NA	NA	NA	NA	NA	NA	NA	NA	NA	NA	NA
UNC_arM2N2_048	M2N2	2013-04-04	2013-09-03	F	W	N	36.66	0.07	1.21	11.4	0	0	0	0	0	0	0	0	R	UNC_arM002	FALSE	AA	AB	AB	B6/CAST	NA	NA	AA	AB	AB	NA	NA	NA	NA	NA	NA	NA	B6/CAST	NA	NA	NA	NA	NA	NA	NA	NA	NA	NA	NA
UNC_arM2N2_049	M2N2	2013-04-04	2013-09-03	F	W	N	53.89	0.11	1.47	11.2	0	0	0	0	0	0	0	0	R	UNC_arM002	FALSE	AB	AB	AA	B6/CAST	NA	NA	AB	AB	AA	NA	NA	NA	NA	NA	NA	NA	B6/CAST	NA	NA	NA	NA	NA	NA	NA	NA	NA	NA	NA
UNC_arM2N2_050	M2N2	2013-04-04	2013-09-03	F	W	N	23.73	0.07	0.93	8.5	0	0	0	0	0	0	0	0	R	UNC_arM002	FALSE	AB	AA	AB	B6/CAST	NA	NA	AB	AA	AB	NA	NA	NA	NA	NA	NA	NA	B6/CAST	NA	NA	NA	NA	NA	NA	NA	NA	NA	NA	NA
UNC_arM2N2_051	M2N2	2013-04-08	2013-10-01	M	W	N	43.94	0.08	1.7	10.5	2	1	0	1	0	0	0	0	R	UNC_arM002	FALSE	AA	AB	AA	B6/CAST	NA	NA	AA	AB	AA	NA	NA	NA	NA	NA	NA	NA	B6/CAST	NA	NA	NA	NA	NA	NA	NA	NA	NA	NA	NA
UNC_arM2N2_052	M2N2	2013-04-08	2013-10-01	M	A	N	42.07	0.08	1.36	9.2	NA	NA	NA	NA	NA	NA	NA	NA	R	UNC_arM002	FALSE	AB	AB	AB	CAST/CAST	NA	NA	AB	AB	AB	NA	NA	NA	NA	NA	NA	NA	CAST/CAST	NA	NA	NA	NA	NA	NA	NA	NA	NA	NA	NA
UNC_arM2N2_053	M2N2	2013-04-08	2013-10-01	M	W	N	41.96	0.15	1.79	10.5	1	1	0	0	0	0	0	0	R	UNC_arM002	FALSE	AA	AB	AA	B6/CAST	NA	NA	AA	AB	AA	NA	NA	NA	NA	NA	NA	NA	B6/CAST	NA	NA	NA	NA	NA	NA	NA	NA	NA	NA	NA
UNC_arM2N2_054	M2N2	2013-04-08	2013-10-01	F	A	N	33.05	0.11	1.37	9.4	1	1	0	0	0	0	0	0	R	UNC_arM002	FALSE	AA	AB	AA	B6/CAST	NA	NA	AA	AB	AA	NA	NA	NA	NA	NA	NA	NA	B6/CAST	NA	NA	NA	NA	NA	NA	NA	NA	NA	NA	NA
UNC_arM2N2_055	M2N2	2013-04-08	2013-10-01	F	A	N	42.3	0.1	1.37	11.5	1	1	0	0	0	0	0	0	R	UNC_arM002	FALSE	AB	AB	AB	B6/CAST	NA	NA	AB	AB	AB	NA	NA	NA	NA	NA	NA	NA	B6/CAST	NA	NA	NA	NA	NA	NA	NA	NA	NA	NA	NA
UNC_arM2N2_056	M2N2	2013-04-08	2013-10-01	F	A	N	40.23	0.1	1.37	10.6	1	1	0	0	0	0	0	0	R	UNC_arM002	FALSE	AB	AB	AB	CAST/CAST	NA	NA	AB	AB	AB	NA	NA	NA	NA	NA	NA	NA	CAST/CAST	NA	NA	NA	NA	NA	NA	NA	NA	NA	NA	NA
UNC_arM2N2_057	M2N2	2013-04-08	2013-10-01	F	W	N	44.64	0.12	1.61	11.6	1	1	0	0	0	0	0	0	R	UNC_arM002	FALSE	AB	AB	AB	CAST/CAST	NA	NA	AB	AB	AB	NA	NA	NA	NA	NA	NA	NA	CAST/CAST	NA	NA	NA	NA	NA	NA	NA	NA	NA	NA	NA
UNC_arM2N2_058	M2N2	2013-04-08	2013-10-01	F	A	N	37.99	0.09	1.14	9.5	NA	NA	NA	NA	NA	NA	NA	NA	R	UNC_arM002	FALSE	AB	AA	AB	B6/CAST	NA	NA	AB	AA	AB	NA	NA	NA	NA	NA	NA	NA	B6/CAST	NA	NA	NA	NA	NA	NA	NA	NA	NA	NA	NA
UNC_arM2N2_059	M2N2	2013-04-08	2013-10-01	M	W	N	36.35	0.1	1.39	11.4	1	1	0	0	0	0	0	0	R	UNC_arM002	FALSE	AA	AB	AA	CAST/CAST	NA	NA	AA	AB	AA	NA	NA	NA	NA	NA	NA	NA	CAST/CAST	NA	NA	NA	NA	NA	NA	NA	NA	NA	NA	NA
UNC_arM2N2_060	M2N2	2013-04-08	2013-10-01	M	A	N	43.32	0.12	1.59	12.2	1	1	0	0	0	0	0	0	R	UNC_arM002	FALSE	AA	AB	AB	B6/CAST	NA	NA	AA	AB	AB	NA	NA	NA	NA	NA	NA	NA	B6/CAST	NA	NA	NA	NA	NA	NA	NA	NA	NA	NA	NA
UNC_arM2N2_061	M2N2	2013-04-08	2013-10-01	M	A	N	52.24	0.15	2	11.4	2	1	0	1	0	0	0	0	R	UNC_arM002	FALSE	AB	AB	AA	CAST/CAST	NA	NA	AB	AB	AA	NA	NA	NA	NA	NA	NA	NA	CAST/CAST	NA	NA	NA	NA	NA	NA	NA	NA	NA	NA	NA
UNC_arM2N2_062	M2N2	2013-04-08	2013-10-01	M	A	N	36.1	0.12	1.57	11.2	1	1	0	0	0	0	0	0	R	UNC_arM002	FALSE	AA	AB	AA	B6/CAST	NA	NA	AA	AB	AA	NA	NA	NA	NA	NA	NA	NA	B6/CAST	NA	NA	NA	NA	NA	NA	NA	NA	NA	NA	NA
UNC_arM2N2_063	M2N2	2013-04-08	2013-10-01	F	W	N	23.35	0.11	1.05	12	0	0	0	0	0	0	0	0	R	UNC_arM002	FALSE	AA	AB	AA	B6/CAST	NA	NA	AA	AB	AA	NA	NA	NA	NA	NA	NA	NA	B6/CAST	NA	NA	NA	NA	NA	NA	NA	NA	NA	NA	NA
UNC_arM2N2_064	M2N2	2013-04-08	2013-10-01	F	W	N	34.52	0.27	1.31	10	15	2	2	3	2	0	3	3	R	UNC_arM002	FALSE	AA	AB	AA	CAST/CAST	NA	NA	AA	AB	AA	NA	NA	NA	NA	NA	NA	NA	CAST/CAST	NA	NA	NA	NA	NA	NA	NA	NA	NA	NA	NA
UNC_arM2N2_065	M2N2	2013-04-08	2013-10-01	F	W	N	33.13	0.11	1.22	10.6	1	1	0	0	0	0	0	0	R	UNC_arM002	FALSE	AA	NA	AB	B6/CAST	NA	NA	AA	NA	AB	NA	NA	NA	NA	NA	NA	NA	B6/CAST	NA	NA	NA	NA	NA	NA	NA	NA	NA	NA	NA
UNC_arM2N2_066	M2N2	2013-04-08	2013-10-01	F	W	N	28.55	0.09	0.98	11	0	0	0	0	0	0	0	0	R	UNC_arM002	FALSE	AB	AB	AA	CAST/CAST	NA	NA	AB	AB	AA	NA	NA	NA	NA	NA	NA	NA	CAST/CAST	NA	NA	NA	NA	NA	NA	NA	NA	NA	NA	NA
UNC_arM2N2_067	M2N2	2013-04-08	2013-10-01	F	W	Y	23.68	0.44	1.3	10	16	3	3	3	2	0	3	2	R	UNC_arM002	FALSE	AA	AB	AA	B6/CAST	NA	NA	AA	AB	AA	NA	NA	NA	NA	NA	NA	NA	B6/CAST	NA	NA	NA	NA	NA	NA	NA	NA	NA	NA	NA
UNC_arM2N2_068	M2N2	2013-04-24	2013-10-01	F	A	N	40.85	0.12	1.26	10	2	1	0	1	0	0	0	0	R	UNC_arM002	FALSE	AA	AB	AB	B6/CAST	NA	NA	AA	AB	AB	NA	NA	NA	NA	NA	NA	NA	B6/CAST	NA	NA	NA	NA	NA	NA	NA	NA	NA	NA	NA
UNC_arM2N2_069	M2N2	2013-04-24	2013-10-01	F	A	N	34.87	0.06	0.89	11	1	1	0	0	0	0	0	0	R	UNC_arM002	FALSE	AB	AB	AB	CAST/CAST	NA	NA	AB	AB	AB	NA	NA	NA	NA	NA	NA	NA	CAST/CAST	NA	NA	NA	NA	NA	NA	NA	NA	NA	NA	NA
UNC_arM2N2_070	M2N2	2013-04-24	2013-10-01	F	W	N	29.8	0.06	0.97	11	0	0	0	0	0	0	0	0	R	UNC_arM002	FALSE	AB	AB	AA	CAST/CAST	NA	NA	AB	AB	AA	NA	NA	NA	NA	NA	NA	NA	CAST/CAST	NA	NA	NA	NA	NA	NA	NA	NA	NA	NA	NA
UNC_arM2N2_071	M2N2	2013-04-24	2013-10-01	F	W	N	37.35	0.08	1.2	11.5	1	1	0	0	0	0	0	0	R	UNC_arM002	FALSE	AB	AA	AB	CAST/CAST	NA	NA	AB	AA	AB	NA	NA	NA	NA	NA	NA	NA	CAST/CAST	NA	NA	NA	NA	NA	NA	NA	NA	NA	NA	NA
UNC_arM2N2_072	M2N2	2013-04-24	2013-10-01	F	W	N	31.25	0.06	0.94	9.2	1	0	0	1	0	0	0	0	R	UNC_arM002	FALSE	AB	AA	AA	B6/CAST	NA	NA	AB	AA	AA	NA	NA	NA	NA	NA	NA	NA	B6/CAST	NA	NA	NA	NA	NA	NA	NA	NA	NA	NA	NA
UNC_arM2N2_073	M2N2	2013-04-24	2013-10-01	M	W	N	32.42	0.14	1.13	10.2	0	0	0	0	0	0	0	0	R	UNC_arM002	FALSE	AA	AB	AA	B6/CAST	NA	NA	AA	AB	AA	NA	NA	NA	NA	NA	NA	NA	B6/CAST	NA	NA	NA	NA	NA	NA	NA	NA	NA	NA	NA
UNC_arM2N2_074	M2N2	2013-04-24	2013-10-01	M	W	N	48.86	0.13	1.71	12.2	1	1	0	0	0	0	0	0	R	UNC_arM002	FALSE	AB	AB	AB	B6/CAST	NA	NA	AB	AB	AB	NA	NA	NA	NA	NA	NA	NA	B6/CAST	NA	NA	NA	NA	NA	NA	NA	NA	NA	NA	NA
UNC_arM2N2_075	M2N2	2013-04-24	2013-10-01	M	W	N	44.93	0.1	1.28	11.2	2	1	0	1	0	0	0	0	R	UNC_arM002	FALSE	AB	AB	AA	B6/CAST	NA	NA	AB	AB	AA	NA	NA	NA	NA	NA	NA	NA	B6/CAST	NA	NA	NA	NA	NA	NA	NA	NA	NA	NA	NA
UNC_arM2N2_076	M2N2	2013-04-24	2013-10-01	M	A	N	48.37	0.12	1.94	11.5	1	0	0	1	0	0	0	0	R	UNC_arM002	FALSE	AB	AB	AB	B6/CAST	NA	NA	AB	AB	AB	NA	NA	NA	NA	NA	NA	NA	B6/CAST	NA	NA	NA	NA	NA	NA	NA	NA	NA	NA	NA
UNC_arM2N2_077	M2N2	2013-04-24	2013-10-01	M	A	N	39.31	0.1	1.36	11.8	2	1	0	1	0	0	0	0	R	UNC_arM002	FALSE	AB	AB	AA	CAST/CAST	NA	NA	AB	AB	AA	NA	NA	NA	NA	NA	NA	NA	CAST/CAST	NA	NA	NA	NA	NA	NA	NA	NA	NA	NA	NA
UNC_arM2N2_078	M2N2	2013-04-24	2013-10-01	M	W	N	42.29	0.07	1.42	10.4	NA	NA	NA	NA	NA	NA	NA	NA	R	UNC_arM002	FALSE	AB	AA	AA	CAST/CAST	NA	NA	AB	AA	AA	NA	NA	NA	NA	NA	NA	NA	CAST/CAST	NA	NA	NA	NA	NA	NA	NA	NA	NA	NA	NA
UNC_arM2N2_079	M2N2	2013-04-24	2013-10-01	M	A	N	37.56	0.08	1.13	11	1	0	0	1	0	0	0	0	R	UNC_arM002	FALSE	AB	AB	AB	CAST/CAST	NA	NA	AB	AB	AB	NA	NA	NA	NA	NA	NA	NA	CAST/CAST	NA	NA	NA	NA	NA	NA	NA	NA	NA	NA	NA
UNC_arM2N2_080	M2N2	2013-04-24	2013-10-01	M	A	N	31.14	0.11	1.21	10.2	2	0	0	0	0	0	2	0	R	UNC_arM002	FALSE	AA	AB	AB	CAST/CAST	NA	NA	AA	AB	AB	NA	NA	NA	NA	NA	NA	NA	CAST/CAST	NA	NA	NA	NA	NA	NA	NA	NA	NA	NA	NA
UNC_arM2N2_081	M2N2	2013-04-24	2013-10-01	F	A	N	41.05	0.09	1.24	11.4	1	0	0	1	0	0	0	0	R	UNC_arM002	FALSE	AA	AA	AA	CAST/CAST	NA	NA	AA	AA	AA	NA	NA	NA	NA	NA	NA	NA	CAST/CAST	NA	NA	NA	NA	NA	NA	NA	NA	NA	NA	NA
UNC_arM2N2_082	M2N2	2013-04-24	2013-10-01	F	A	N	35.43	0.1	1.13	11	1	1	0	0	0	0	0	0	R	UNC_arM002	FALSE	AB	AB	AA	B6/CAST	NA	NA	AB	AB	AA	NA	NA	NA	NA	NA	NA	NA	B6/CAST	NA	NA	NA	NA	NA	NA	NA	NA	NA	NA	NA
UNC_arM2N2_083	M2N2	2013-04-24	2013-10-01	F	A	N	35.8	0.07	1.04	8.6	0	0	0	0	0	0	0	0	R	UNC_arM002	FALSE	AB	AB	AB	CAST/CAST	NA	NA	AB	AB	AB	NA	NA	NA	NA	NA	NA	NA	CAST/CAST	NA	NA	NA	NA	NA	NA	NA	NA	NA	NA	NA
UNC_arM2N2_084	M2N2	2013-04-24	2013-10-01	F	A	N	45.22	0.08	1.3	9.2	2	1	0	1	0	0	0	0	R	UNC_arM002	FALSE	AB	AB	AA	B6/CAST	NA	NA	AB	AB	AA	NA	NA	NA	NA	NA	NA	NA	B6/CAST	NA	NA	NA	NA	NA	NA	NA	NA	NA	NA	NA
UNC_arM2N2_085	M2N2	2013-04-24	2013-10-01	F	A	N	26.13	0.06	0.9	8.8	2	1	0	1	0	0	0	0	R	UNC_arM002	FALSE	AB	AA	AB	CAST/CAST	NA	NA	AB	AA	AB	NA	NA	NA	NA	NA	NA	NA	CAST/CAST	NA	NA	NA	NA	NA	NA	NA	NA	NA	NA	NA
UNC_arM3N2_011	M3N2	2013-03-27	2013-08-20	F	W	N	49.98	0.1	1.87	11.4	1	1	0	0	0	0	0	0	R	UNC_arM003	FALSE	AA	AA	AA	B6/CAST	NA	NA	AA	AA	AA	NA	NA	NA	NA	NA	NA	NA	B6/CAST	NA	NA	NA	NA	NA	NA	NA	NA	NA	NA	NA
UNC_arM3N2_012	M3N2	2013-03-27	2013-08-20	M	W	N	52.4	0.13	2.29	10.4	0	0	0	0	0	0	0	0	R	UNC_arM003	FALSE	AB	AB	AB	B6/CAST	NA	NA	AB	AB	AB	NA	NA	NA	NA	NA	NA	NA	B6/CAST	NA	NA	NA	NA	NA	NA	NA	NA	NA	NA	NA
UNC_arM3N2_013	M3N2	2013-03-27	2013-08-20	M	W	N	50.55	0.12	2.27	11.3	1	1	0	0	0	0	0	0	R	UNC_arM003	FALSE	AB	AB	AA	B6/CAST	NA	NA	AB	AB	AA	NA	NA	NA	NA	NA	NA	NA	B6/CAST	NA	NA	NA	NA	NA	NA	NA	NA	NA	NA	NA
UNC_arM3N2_014	M3N2	2013-03-27	2013-08-20	M	A	N	48	0.1	1.92	9.6	13	3	3	3	2	0	1	1	R	UNC_arM003	FALSE	AB	AB	AA	CAST/CAST	NA	NA	AB	AB	AA	NA	NA	NA	NA	NA	NA	NA	CAST/CAST	NA	NA	NA	NA	NA	NA	NA	NA	NA	NA	NA
UNC_arM3N2_015	M3N2	2013-03-27	2013-08-20	M	A	N	38.68	0.08	1.26	NA	0	0	0	0	0	0	0	0	R	UNC_arM003	FALSE	AB	AB	AB	CAST/CAST	NA	NA	AB	AB	AB	NA	NA	NA	NA	NA	NA	NA	CAST/CAST	NA	NA	NA	NA	NA	NA	NA	NA	NA	NA	NA
UNC_arM3N2_016	M3N2	2013-03-27	2013-08-20	M	W	Y	27.33	0.12	1.23	11.2	15	3	3	2	3	0	2	2	R	UNC_arM003	FALSE	AA	AB	AA	CAST/CAST	NA	NA	AA	AB	AA	NA	NA	NA	NA	NA	NA	NA	CAST/CAST	NA	NA	NA	NA	NA	NA	NA	NA	NA	NA	NA
UNC_arM3N2_017	M3N2	2013-04-01	2013-08-20	F	A	N	50.23	0.14	1.82	11.3	1	1	0	0	0	0	0	0	R	UNC_arM003	FALSE	AA	AB	AB	B6/CAST	NA	NA	AA	AB	AB	NA	NA	NA	NA	NA	NA	NA	B6/CAST	NA	NA	NA	NA	NA	NA	NA	NA	NA	NA	NA
UNC_arM3N2_018	M3N2	2013-04-01	2013-08-20	F	W	N	43.62	0.17	1.55	10.4	11	2	3	2	1	1	1	1	R	UNC_arM003	FALSE	AB	AB	AA	CAST/CAST	NA	NA	AB	AB	AA	NA	NA	NA	NA	NA	NA	NA	CAST/CAST	NA	NA	NA	NA	NA	NA	NA	NA	NA	NA	NA
UNC_arM3N2_019	M3N2	2013-04-01	2013-08-20	F	A	N	36.03	0.07	1.13	9.8	1	1	0	0	0	0	0	0	R	UNC_arM003	FALSE	AB	AB	AA	B6/CAST	NA	NA	AB	AB	AA	NA	NA	NA	NA	NA	NA	NA	B6/CAST	NA	NA	NA	NA	NA	NA	NA	NA	NA	NA	NA
UNC_arM3N2_020	M3N2	2013-04-01	2013-08-20	M	A	N	40.56	0.12	1.7	10.2	11	2	3	2	1	1	1	1	R	UNC_arM003	FALSE	AB	AB	AA	CAST/CAST	NA	NA	AB	AB	AA	NA	NA	NA	NA	NA	NA	NA	CAST/CAST	NA	NA	NA	NA	NA	NA	NA	NA	NA	NA	NA
UNC_arM3N2_021	M3N2	2013-04-01	2013-08-20	M	W	N	43.76	0.07	1.48	11.5	0	0	0	0	0	0	0	0	R	UNC_arM003	FALSE	AB	AB	AA	CAST/CAST	NA	NA	AB	AB	AA	NA	NA	NA	NA	NA	NA	NA	CAST/CAST	NA	NA	NA	NA	NA	NA	NA	NA	NA	NA	NA
UNC_arM3N2_022	M3N2	2013-04-01	2013-08-20	M	W	N	44.07	0.11	1.56	10	0	0	0	0	0	0	0	0	R	UNC_arM003	FALSE	AA	AB	AB	CAST/CAST	NA	NA	AA	AB	AB	NA	NA	NA	NA	NA	NA	NA	CAST/CAST	NA	NA	NA	NA	NA	NA	NA	NA	NA	NA	NA
UNC_arM3N2_023	M3N2	2013-04-01	2013-08-20	M	W	N	41.02	0.09	1.64	9.8	0	0	0	0	0	0	0	0	R	UNC_arM003	FALSE	AB	AB	AA	B6/CAST	NA	NA	AB	AB	AA	NA	NA	NA	NA	NA	NA	NA	B6/CAST	NA	NA	NA	NA	NA	NA	NA	NA	NA	NA	NA
UNC_arM3N2_024	M3N2	2013-04-05	2013-09-10	F	W	N	44.25	0.09	1.55	11.6	0	0	0	0	0	0	0	0	R	UNC_arM003	FALSE	AB	AB	AA	B6/CAST	NA	NA	AB	AB	AA	NA	NA	NA	NA	NA	NA	NA	B6/CAST	NA	NA	NA	NA	NA	NA	NA	NA	NA	NA	NA
UNC_arM3N2_025	M3N2	2013-04-05	2013-09-10	F	A	N	49	0.13	1.87	11.5	2	1	0	1	0	0	0	0	R	UNC_arM003	FALSE	AA	AB	AB	CAST/CAST	NA	NA	AA	AB	AB	NA	NA	NA	NA	NA	NA	NA	CAST/CAST	NA	NA	NA	NA	NA	NA	NA	NA	NA	NA	NA
UNC_arM3N2_026	M3N2	2013-04-05	2013-09-10	F	A	N	56.86	0.15	1.91	10.5	1	0	0	1	0	0	0	0	R	UNC_arM003	FALSE	AB	AA	AB	B6/CAST	NA	NA	AB	AA	AB	NA	NA	NA	NA	NA	NA	NA	B6/CAST	NA	NA	NA	NA	NA	NA	NA	NA	NA	NA	NA
UNC_arM3N2_027	M3N2	2013-04-05	2013-09-10	F	A	N	49.83	0.14	1.64	10.4	0	0	0	0	0	0	0	0	R	UNC_arM003	FALSE	AB	AA	AB	CAST/CAST	NA	NA	AB	AA	AB	NA	NA	NA	NA	NA	NA	NA	CAST/CAST	NA	NA	NA	NA	NA	NA	NA	NA	NA	NA	NA
UNC_arM3N2_028	M3N2	2013-04-05	2013-09-10	M	W	N	51.72	0.16	2.44	12.3	0	0	0	0	0	0	0	0	R	UNC_arM003	FALSE	AA	AB	AB	CAST/CAST	NA	NA	AA	AB	AB	NA	NA	NA	NA	NA	NA	NA	CAST/CAST	NA	NA	NA	NA	NA	NA	NA	NA	NA	NA	NA
UNC_arM3N2_029	M3N2	2013-04-05	2013-09-10	M	A	N	48.22	0.16	1.97	11.6	0	0	0	0	0	0	0	0	R	UNC_arM003	FALSE	AA	AB	AB	B6/CAST	NA	NA	AA	AB	AB	NA	NA	NA	NA	NA	NA	NA	B6/CAST	NA	NA	NA	NA	NA	NA	NA	NA	NA	NA	NA
UNC_arM3N2_030	M3N2	2013-04-05	2013-09-10	M	A	N	59.55	0.17	3.43	11.2	3	1	0	1	0	0	0	1	R	UNC_arM003	FALSE	AA	AA	AB	B6/CAST	NA	NA	AA	AA	AB	NA	NA	NA	NA	NA	NA	NA	B6/CAST	NA	NA	NA	NA	NA	NA	NA	NA	NA	NA	NA
UNC_arM3N2_031	M3N2	2013-04-05	2013-09-10	M	A	N	51.63	0.16	1.83	10.1	0	0	0	0	0	0	0	0	R	UNC_arM003	FALSE	AA	AA	AA	B6/CAST	NA	NA	AA	AA	AA	NA	NA	NA	NA	NA	NA	NA	B6/CAST	NA	NA	NA	NA	NA	NA	NA	NA	NA	NA	NA
UNC_arM3N2_032	M3N2	2013-04-05	2013-09-10	M	A	N	49.32	0.16	1.92	9.4	1	0	0	1	0	0	0	0	R	UNC_arM003	FALSE	AA	AB	AB	B6/CAST	NA	NA	AA	AB	AB	NA	NA	NA	NA	NA	NA	NA	B6/CAST	NA	NA	NA	NA	NA	NA	NA	NA	NA	NA	NA
UNC_arM3N2_033	M3N2	2013-04-05	2013-09-10	M	W	N	45.45	0.14	1.54	10.2	0	0	0	0	0	0	0	0	R	UNC_arM003	FALSE	AA	AB	AA	CAST/CAST	NA	NA	AA	AB	AA	NA	NA	NA	NA	NA	NA	NA	CAST/CAST	NA	NA	NA	NA	NA	NA	NA	NA	NA	NA	NA
UNC_arM3N2_034	M3N2	2013-04-05	2013-09-10	M	W	N	48.97	0.14	1.67	10.6	1	0	0	1	0	0	0	0	R	UNC_arM003	FALSE	AA	AB	AA	CAST/CAST	NA	NA	AA	AB	AA	NA	NA	NA	NA	NA	NA	NA	CAST/CAST	NA	NA	NA	NA	NA	NA	NA	NA	NA	NA	NA
UNC_arM3N2_035	M3N2	2013-04-05	2013-09-10	M	W	N	39.95	0.13	1.68	10.3	0	0	0	0	0	0	0	0	R	UNC_arM003	FALSE	AA	AB	AA	B6/CAST	NA	NA	AA	AB	AA	NA	NA	NA	NA	NA	NA	NA	B6/CAST	NA	NA	NA	NA	NA	NA	NA	NA	NA	NA	NA
UNC_arM3N2_036	M3N2	2013-04-05	2013-09-10	F	A	N	43.66	0.13	1.52	9.8	2	1	1	0	0	0	0	0	R	UNC_arM003	FALSE	AA	AA	AA	CAST/CAST	NA	NA	AA	AA	AA	NA	NA	NA	NA	NA	NA	NA	CAST/CAST	NA	NA	NA	NA	NA	NA	NA	NA	NA	NA	NA
UNC_arM3N2_037	M3N2	2013-04-05	2013-09-10	F	A	N	46.24	0.14	1.43	11.4	0	0	0	0	0	0	0	0	R	UNC_arM003	FALSE	AB	AB	AA	CAST/CAST	NA	NA	AB	AB	AA	NA	NA	NA	NA	NA	NA	NA	CAST/CAST	NA	NA	NA	NA	NA	NA	NA	NA	NA	NA	NA
UNC_arM3N2_038	M3N2	2013-04-05	2013-09-10	F	A	N	56.54	0.16	1.69	9.4	1	0	0	1	0	0	0	0	R	UNC_arM003	FALSE	AA	AA	AB	B6/CAST	NA	NA	AA	AA	AB	NA	NA	NA	NA	NA	NA	NA	B6/CAST	NA	NA	NA	NA	NA	NA	NA	NA	NA	NA	NA
UNC_arM3N2_039	M3N2	2013-04-05	2013-09-10	F	W	N	41.9	0.12	1.19	10.7	0	0	0	0	0	0	0	0	R	UNC_arM003	FALSE	AB	AB	AA	CAST/CAST	NA	NA	AB	AB	AA	NA	NA	NA	NA	NA	NA	NA	CAST/CAST	NA	NA	NA	NA	NA	NA	NA	NA	NA	NA	NA
UNC_arM3N2_040	M3N2	2013-04-05	2013-09-10	F	W	N	38.39	0.12	1.12	10.5	0	0	0	0	0	0	0	0	R	UNC_arM003	FALSE	AB	AA	AA	B6/CAST	NA	NA	AB	AA	AA	NA	NA	NA	NA	NA	NA	NA	B6/CAST	NA	NA	NA	NA	NA	NA	NA	NA	NA	NA	NA
UNC_arM3N2_041	M3N2	2013-04-05	2013-09-10	F	W	N	58.41	0.18	1.51	11.4	0	0	0	0	0	0	0	0	R	UNC_arM003	FALSE	NA	NA	NA	CAST/CAST	NA	NA	NA	NA	NA	NA	NA	NA	NA	NA	NA	NA	CAST/CAST	NA	NA	NA	NA	NA	NA	NA	NA	NA	NA	NA
UNC_arM3N2_042	M3N2	2013-04-05	2013-09-10	F	W	N	35	0.37	1.75	NA	13	2	2	3	2	0	2	2	R	UNC_arM003	FALSE	AB	AA	AA	CAST/CAST	NA	NA	AB	AA	AA	NA	NA	NA	NA	NA	NA	NA	CAST/CAST	NA	NA	NA	NA	NA	NA	NA	NA	NA	NA	NA
UNC_arM3N2_043	M3N2	2013-04-23	2013-09-24	F	A	N	32.08	0.21	1.69	10.4	NA	NA	NA	NA	NA	NA	NA	NA	R	UNC_arM003	FALSE	AA	AB	AA	CAST/CAST	NA	NA	AA	AB	AA	NA	NA	NA	NA	NA	NA	NA	CAST/CAST	NA	NA	NA	NA	NA	NA	NA	NA	NA	NA	NA
UNC_arM3N2_044	M3N2	2013-04-23	2013-09-24	F	A	N	41.83	0.13	1.43	10.8	NA	NA	NA	NA	NA	NA	NA	NA	R	UNC_arM003	FALSE	AB	AB	AB	B6/CAST	NA	NA	AB	AB	AB	NA	NA	NA	NA	NA	NA	NA	B6/CAST	NA	NA	NA	NA	NA	NA	NA	NA	NA	NA	NA
UNC_arM3N2_045	M3N2	2013-04-17	2013-10-08	M	W	N	36.36	0.07	1.3	11.5	NA	NA	NA	NA	NA	NA	NA	NA	R	UNC_arM003	FALSE	AA	AA	AB	B6/CAST	NA	NA	AA	AA	AB	NA	NA	NA	NA	NA	NA	NA	B6/CAST	NA	NA	NA	NA	NA	NA	NA	NA	NA	NA	NA
UNC_arM3N2_046	M3N2	2013-04-17	2013-10-08	M	W	N	42.32	0.08	1.62	12.4	0	0	0	0	0	0	0	0	R	UNC_arM003	FALSE	AA	AA	AB	CAST/CAST	NA	NA	AA	AA	AB	NA	NA	NA	NA	NA	NA	NA	CAST/CAST	NA	NA	NA	NA	NA	NA	NA	NA	NA	NA	NA
UNC_arM3N2_047	M3N2	2013-04-17	2013-10-08	M	A	N	50.37	0.08	1.48	11.6	0	0	0	0	0	0	0	0	R	UNC_arM003	FALSE	AB	AB	AA	CAST/CAST	NA	NA	AB	AB	AA	NA	NA	NA	NA	NA	NA	NA	CAST/CAST	NA	NA	NA	NA	NA	NA	NA	NA	NA	NA	NA
UNC_arM3N2_048	M3N2	2013-04-17	2013-10-08	M	W	N	46.29	0.1	1.55	11.4	1	1	0	0	0	0	0	0	R	UNC_arM003	FALSE	AB	AB	AA	B6/CAST	NA	NA	AB	AB	AA	NA	NA	NA	NA	NA	NA	NA	B6/CAST	NA	NA	NA	NA	NA	NA	NA	NA	NA	NA	NA
UNC_arM3N2_049	M3N2	2013-04-17	2013-10-08	F	W	N	44.45	0.09	1.21	12.2	NA	NA	NA	NA	NA	NA	NA	NA	R	UNC_arM003	FALSE	AA	AB	AB	CAST/CAST	NA	NA	AA	AB	AB	NA	NA	NA	NA	NA	NA	NA	CAST/CAST	NA	NA	NA	NA	NA	NA	NA	NA	NA	NA	NA
UNC_arM3N2_050	M3N2	2013-04-17	2013-10-08	F	W	N	40.6	0.09	1.4	12.3	0	0	0	0	0	0	0	0	R	UNC_arM003	FALSE	AA	AB	AA	B6/CAST	NA	NA	AA	AB	AA	NA	NA	NA	NA	NA	NA	NA	B6/CAST	NA	NA	NA	NA	NA	NA	NA	NA	NA	NA	NA
UNC_arM3N2_051	M3N2	2013-04-17	2013-10-08	F	A	N	40.2	0.08	1.19	11.4	1	1	0	0	0	0	0	0	R	UNC_arM003	FALSE	AA	AA	AA	CAST/CAST	NA	NA	AA	AA	AA	NA	NA	NA	NA	NA	NA	NA	CAST/CAST	NA	NA	NA	NA	NA	NA	NA	NA	NA	NA	NA
UNC_arM3N2_052	M3N2	2013-04-23	2013-10-08	M	A	N	41.65	0.09	1.67	11.5	0	0	0	0	0	0	0	0	R	UNC_arM003	FALSE	AB	AA	AA	B6/CAST	NA	NA	AB	AA	AA	NA	NA	NA	NA	NA	NA	NA	B6/CAST	NA	NA	NA	NA	NA	NA	NA	NA	NA	NA	NA
UNC_arM3N2_053	M3N2	2013-04-23	2013-10-08	M	W	N	45.69	0.13	2.05	12.1	1	1	0	0	0	0	0	0	R	UNC_arM003	FALSE	AB	AB	AB	CAST/CAST	NA	NA	AB	AB	AB	NA	NA	NA	NA	NA	NA	NA	CAST/CAST	NA	NA	NA	NA	NA	NA	NA	NA	NA	NA	NA
UNC_arM3N2_054	M3N2	2013-04-23	2013-10-08	M	A	N	43.11	0.11	1.61	10.9	1	1	0	0	0	0	0	0	R	UNC_arM003	FALSE	AB	AA	AA	B6/CAST	NA	NA	AB	AA	AA	NA	NA	NA	NA	NA	NA	NA	B6/CAST	NA	NA	NA	NA	NA	NA	NA	NA	NA	NA	NA
UNC_arM3N2_055	M3N2	2013-04-23	2013-10-08	M	A	N	47.44	0.1	1.87	12.2	1	1	0	0	0	0	0	0	R	UNC_arM003	FALSE	AB	AB	AB	CAST/CAST	NA	NA	AB	AB	AB	NA	NA	NA	NA	NA	NA	NA	CAST/CAST	NA	NA	NA	NA	NA	NA	NA	NA	NA	NA	NA
UNC_arM3N2_056	M3N2	2013-04-23	2013-10-08	F	W	N	40.98	0.08	1.34	10.6	0	0	0	0	0	0	0	0	R	UNC_arM003	FALSE	AB	AA	AB	CAST/CAST	NA	NA	AB	AA	AB	NA	NA	NA	NA	NA	NA	NA	CAST/CAST	NA	NA	NA	NA	NA	NA	NA	NA	NA	NA	NA
UNC_arM3N2_057	M3N2	2013-04-23	2013-10-08	F	W	N	38.46	0.1	1.42	11.3	0	0	0	0	0	0	0	0	R	UNC_arM003	FALSE	AB	AA	AB	CAST/CAST	NA	NA	AB	AA	AB	NA	NA	NA	NA	NA	NA	NA	CAST/CAST	NA	NA	NA	NA	NA	NA	NA	NA	NA	NA	NA
UNC_arM3N2_058	M3N2	2013-04-23	2013-10-08	F	W	N	44.06	0.12	1.47	12.4	1	1	0	0	0	0	0	0	R	UNC_arM003	FALSE	AA	AB	AA	B6/CAST	NA	NA	AA	AB	AA	NA	NA	NA	NA	NA	NA	NA	B6/CAST	NA	NA	NA	NA	NA	NA	NA	NA	NA	NA	NA
UNC_arM3N2_059	M3N2	2013-04-23	2013-10-08	F	W	N	28.09	0.07	0.98	11	0	0	0	0	0	0	0	0	R	UNC_arM003	FALSE	AB	AA	AA	CAST/CAST	NA	NA	AB	AA	AA	NA	NA	NA	NA	NA	NA	NA	CAST/CAST	NA	NA	NA	NA	NA	NA	NA	NA	NA	NA	NA
UNC_arM3N2_060	M3N2	2013-04-23	2013-10-08	F	W	N	36.77	0.11	1.37	12.6	0	0	0	0	0	0	0	0	R	UNC_arM003	FALSE	AA	AA	AB	B6/CAST	NA	NA	AA	AA	AB	NA	NA	NA	NA	NA	NA	NA	B6/CAST	NA	NA	NA	NA	NA	NA	NA	NA	NA	NA	NA
UNC_arM3N2_061	M3N2	2013-04-23	2013-10-08	M	W	N	46.59	0.07	1.53	11.3	1	1	0	0	0	0	0	0	R	UNC_arM003	FALSE	AA	AB	AA	B6/CAST	NA	NA	AA	AB	AA	NA	NA	NA	NA	NA	NA	NA	B6/CAST	NA	NA	NA	NA	NA	NA	NA	NA	NA	NA	NA
UNC_arM3N2_062	M3N2	2013-04-23	2013-10-08	M	W	N	44.11	0.1	1.54	11.6	0	0	0	0	0	0	0	0	R	UNC_arM003	FALSE	AA	AA	AB	B6/CAST	NA	NA	AA	AA	AB	NA	NA	NA	NA	NA	NA	NA	B6/CAST	NA	NA	NA	NA	NA	NA	NA	NA	NA	NA	NA
UNC_arM3N2_063	M3N2	2013-04-23	2013-10-08	M	W	N	36.25	0.06	1.18	9.9	NA	NA	NA	NA	NA	NA	NA	NA	R	UNC_arM003	FALSE	AB	AA	AB	CAST/CAST	NA	NA	AB	AA	AB	NA	NA	NA	NA	NA	NA	NA	CAST/CAST	NA	NA	NA	NA	NA	NA	NA	NA	NA	NA	NA
UNC_arM3N2_064	M3N2	2013-04-23	2013-10-08	M	W	N	42.53	0.08	1.51	10.5	0	0	0	0	0	0	0	0	R	UNC_arM003	FALSE	AA	AA	AB	CAST/CAST	NA	NA	AA	AA	AB	NA	NA	NA	NA	NA	NA	NA	CAST/CAST	NA	NA	NA	NA	NA	NA	NA	NA	NA	NA	NA
UNC_arM3N2_065	M3N2	2013-04-23	2013-10-08	M	W	N	40.11	0.12	1.38	11.2	1	1	0	0	0	0	0	0	R	UNC_arM003	FALSE	AA	AB	AA	NA	NA	NA	AA	AB	AA	NA	NA	NA	NA	NA	NA	NA	NA	NA	NA	NA	NA	NA	NA	NA	NA	NA	NA	NA
UNC_arM3N2_066	M3N2	2013-04-23	2013-10-08	M	A	N	38.75	0.09	1.56	11	1	1	0	0	0	0	0	0	R	UNC_arM003	FALSE	AA	AA	AA	CAST/CAST	NA	NA	AA	AA	AA	NA	NA	NA	NA	NA	NA	NA	CAST/CAST	NA	NA	NA	NA	NA	NA	NA	NA	NA	NA	NA
UNC_arM3N2_067	M3N2	2013-04-23	2013-10-08	M	A	N	39.27	0.14	1.65	10.8	0	0	0	0	0	0	0	0	R	UNC_arM003	FALSE	AA	AB	AA	CAST/CAST	NA	NA	AA	AB	AA	NA	NA	NA	NA	NA	NA	NA	CAST/CAST	NA	NA	NA	NA	NA	NA	NA	NA	NA	NA	NA
UNC_arM3N2_068	M3N2	2013-04-30	2013-10-08	F	A	N	36.56	0.14	1.27	10.3	0	0	0	0	0	0	0	0	R	UNC_arM003	FALSE	AA	AB	AB	CAST/CAST	NA	NA	AA	AB	AB	NA	NA	NA	NA	NA	NA	NA	CAST/CAST	NA	NA	NA	NA	NA	NA	NA	NA	NA	NA	NA
UNC_arM3N2_069	M3N2	2013-04-30	2013-10-08	F	W	N	44.54	0.15	1.5	10.5	0	0	0	0	0	0	0	0	R	UNC_arM003	FALSE	AA	AB	AB	CAST/CAST	NA	NA	AA	AB	AB	NA	NA	NA	NA	NA	NA	NA	CAST/CAST	NA	NA	NA	NA	NA	NA	NA	NA	NA	NA	NA
UNC_arM3N2_070	M3N2	2013-04-30	2013-10-08	F	W	N	42.13	0.21	1.65	NA	1	1	0	0	0	0	0	0	R	UNC_arM003	FALSE	AB	AB	AB	B6/CAST	NA	NA	AB	AB	AB	NA	NA	NA	NA	NA	NA	NA	B6/CAST	NA	NA	NA	NA	NA	NA	NA	NA	NA	NA	NA
UNC_arM3N2_071	M3N2	2013-04-30	2013-10-08	F	W	N	37.36	0.17	1.21	11.9	0	0	0	0	0	0	0	0	R	UNC_arM003	FALSE	AB	AA	AB	CAST/CAST	NA	NA	AB	AA	AB	NA	NA	NA	NA	NA	NA	NA	CAST/CAST	NA	NA	NA	NA	NA	NA	NA	NA	NA	NA	NA
UNC_arM3N2_072	M3N2	2013-04-30	2013-10-08	F	W	N	35.62	0.17	1.31	12.3	0	0	0	0	0	0	0	0	R	UNC_arM003	FALSE	AB	AA	AB	B6/CAST	NA	NA	AB	AA	AB	NA	NA	NA	NA	NA	NA	NA	B6/CAST	NA	NA	NA	NA	NA	NA	NA	NA	NA	NA	NA
UNC_arM3N2_073	M3N2	2013-04-30	2013-10-08	M	A	N	40.25	0.07	1.51	12.6	NA	NA	NA	NA	NA	NA	NA	NA	R	UNC_arM003	FALSE	AA	AB	AA	CAST/CAST	NA	NA	AA	AB	AA	NA	NA	NA	NA	NA	NA	NA	CAST/CAST	NA	NA	NA	NA	NA	NA	NA	NA	NA	NA	NA
UNC_arM3N2_074	M3N2	2013-04-30	2013-10-08	M	W	N	42.41	0.1	1.39	11.1	1	1	0	0	0	0	0	0	R	UNC_arM003	FALSE	AA	AB	AB	CAST/CAST	NA	NA	AA	AB	AB	NA	NA	NA	NA	NA	NA	NA	CAST/CAST	NA	NA	NA	NA	NA	NA	NA	NA	NA	NA	NA
UNC_arM3N2_075	M3N2	2013-04-30	2013-10-08	M	W	N	42.42	0.09	1.58	10.8	1	1	0	0	0	0	0	0	R	UNC_arM003	FALSE	AB	AA	AA	B6/CAST	NA	NA	AB	AA	AA	NA	NA	NA	NA	NA	NA	NA	B6/CAST	NA	NA	NA	NA	NA	NA	NA	NA	NA	NA	NA
UNC_arM3N2_076	M3N2	2013-04-30	2013-10-08	M	A	N	44.02	0.08	1.54	11.8	0	0	0	0	0	0	0	0	R	UNC_arM003	FALSE	AB	AB	AA	B6/CAST	NA	NA	AB	AB	AA	NA	NA	NA	NA	NA	NA	NA	B6/CAST	NA	NA	NA	NA	NA	NA	NA	NA	NA	NA	NA
[truncated: 1,049 more columns]

## Sheet: column legend
Column	Interpretation
ID	Animal identifier
Group	Strain or cross of origin
Date of birth	Date of birth
Date of necropsy	Date of necropsy
Sex	M=male, F=female
Coat color	A=agouti, B=black, W=white
Rectal prolapse?	Was gross rectal prolapse noted at necropsy?
Weight (g)	Body weight in grams
Spleen weight (g)	Spleen weight in grams
Liver weight (g)	Liver weight in grams
Colon length (cm)	Stretched colon length in centimetres
Total colitis score	Sum of 7 components of colitis score (0-21)
Hyperplasia subscore	Degree of hyperplasia in colonic epithelium (0-3)
Goblet cell loss subscore	Degree of goblet cell loss (0-3)
Leukocytic infiltrate subscore	Degree of leukocyte infiltration into colonic submucosa (0-3)
Extent of lesion(s) subscore	Anatomic extent of lesions along colon (0-3)
Crypt abscesses subscore	Abundance of crypt abscesses (0-3)
Vasculitis subscore	Degree of vasculitis in mesenteric and submucosal vasculature (0-3)
Ulceration subscore	Degree of ulceration of colonic epithelium (0-3)
Scoring method	Method of histologic preparation for scoring; R=roll
Sire	Sire identifier, if applicable
MegaMUGA?	Was this animal genotyped with MegaMUGA array?
Ccc1	Final Ccc1 genotype (via MegaMUGA or PCR); AA=CC011/CC011, AB=B6/CC011
Ccc2	Final Ccc2 genotype (via MegaMUGA or PCR); AA=CC011/CC011, AB=B6/CC011
Ccc3	Final Ccc3 genotype (via MegaMUGA or PCR); AA=CC011/CC011, AB=B6/CC011
Ccc4	Final Ccc4 genotype (via MegaMUGA or PCR)
Ccc4 recombinant	Does this animal have a recombinant genotype in the Ccc4 locus?
Ccc1_DEL	PCR genotype at marker Ccc1_DEL (see Methods)
Ccc1_SAT	PCR genotype at marker Ccc1_SAT (see Methods)
Ccc2_SAT	PCR genotype at marker Ccc2_SAT (see Methods)
Ccc3_DEL2	PCR genotype at marker Ccc3_DEL2 (see Methods)
Ccc1_UNC21737291	MegaMUGA genotype at SNP at Ccc1 QTL peak (A/C/G/T=homozygous call; H=heterozygous call; N=no-call)
Ccc2_UNC24117994	MegaMUGA genotype at SNP at Ccc2 QTL peak (A/C/G/T=homozygous call; H=heterozygous call; N=no-call)
Ccc3_UNC2056933	MegaMUGA genotype at SNP at Ccc3 QTL peak (A/C/G/T=homozygous call; H=heterozygous call; N=no-call)
Ccc4_UNC14900650	MegaMUGA genotype at indicated SNP within Ccc4 locus (A/C/G/T=homozygous call; H=heterozygous call; N=no-call)
Ccc4_UNC14945660	MegaMUGA genotype at indicated SNP within Ccc4 locus (A/C/G/T=homozygous call; H=heterozygous call; N=no-call)
Ccc4_UNC15039889	MegaMUGA genotype at indicated SNP within Ccc4 locus (A/C/G/T=homozygous call; H=heterozygous call; N=no-call)
Ccc4_UNC15041380	MegaMUGA genotype at indicated SNP within Ccc4 locus (A/C/G/T=homozygous call; H=heterozygous call; N=no-call)
Ccc4_71Mbp	PCR genotype in proximal region of Ccc4 locus (see Methods)
Ccc4_75Mbp	PCR genotype in distal region of Ccc4 locus (see Methods)
UNC010515443	MegaMUGA SNP genotype (A/C/G/T=homozygous call; H=heterozygous call; N=no-call)
UNC23995	MegaMUGA SNP genotype (A/C/G/T=homozygous call; H=heterozygous call; N=no-call)
UNC34218	MegaMUGA SNP genotype (A/C/G/T=homozygous call; H=heterozygous call; N=no-call)
JAX00000353	MegaMUGA SNP genotype (A/C/G/T=homozygous call; H=heterozygous call; N=no-call)
JAX00000461	MegaMUGA SNP genotype (A/C/G/T=homozygous call; H=heterozygous call; N=no-call)
UNC92768	MegaMUGA SNP genotype (A/C/G/T=homozygous call; H=heterozygous call; N=no-call)
UNC129874	MegaMUGA SNP genotype (A/C/G/T=homozygous call; H=heterozygous call; N=no-call)
JAX00000980	MegaMUGA SNP genotype (A/C/G/T=homozygous call; H=heterozygous call; N=no-call)
UNC216547	MegaMUGA SNP genotype (A/C/G/T=homozygous call; H=heterozygous call; N=no-call)
JAX00244011	MegaMUGA SNP genotype (A/C/G/T=homozygous call; H=heterozygous call; N=no-call)
UNC266725	MegaMUGA SNP genotype (A/C/G/T=homozygous call; H=heterozygous call; N=no-call)
UNC288956	MegaMUGA SNP genotype (A/C/G/T=homozygous call; H=heterozygous call; N=no-call)
JAX00244974	MegaMUGA SNP genotype (A/C/G/T=homozygous call; H=heterozygous call; N=no-call)
UNC337071	MegaMUGA SNP genotype (A/C/G/T=homozygous call; H=heterozygous call; N=no-call)
JAX00245388	MegaMUGA SNP genotype (A/C/G/T=homozygous call; H=heterozygous call; N=no-call)
UNC384787	MegaMUGA SNP genotype (A/C/G/T=homozygous call; H=heterozygous call; N=no-call)
UNC010540261	MegaMUGA SNP genotype (A/C/G/T=homozygous call; H=heterozygous call; N=no-call)
UNC443247	MegaMUGA SNP genotype (A/C/G/T=homozygous call; H=heterozygous call; N=no-call)
UNC468109	MegaMUGA SNP genotype (A/C/G/T=homozygous call; H=heterozygous call; N=no-call)
UNC494697	MegaMUGA SNP genotype (A/C/G/T=homozygous call; H=heterozygous call; N=no-call)
UNC517414	MegaMUGA SNP genotype (A/C/G/T=homozygous call; H=heterozygous call; N=no-call)
UNC549686	MegaMUGA SNP genotype (A/C/G/T=homozygous call; H=heterozygous call; N=no-call)
JAX00249409	MegaMUGA SNP genotype (A/C/G/T=homozygous call; H=heterozygous call; N=no-call)
JAX00249717	MegaMUGA SNP genotype (A/C/G/T=homozygous call; H=heterozygous call; N=no-call)
UNC627036	MegaMUGA SNP genotype (A/C/G/T=homozygous call; H=heterozygous call; N=no-call)
UNC653694	MegaMUGA SNP genotype (A/C/G/T=homozygous call; H=heterozygous call; N=no-call)
UNC671186	MegaMUGA SNP genotype (A/C/G/T=homozygous call; H=heterozygous call; N=no-call)
UNC686835	MegaMUGA SNP genotype (A/C/G/T=homozygous call; H=heterozygous call; N=no-call)
UNC010729195	MegaMUGA SNP genotype (A/C/G/T=homozygous call; H=heterozygous call; N=no-call)
UNC740835	MegaMUGA SNP genotype (A/C/G/T=homozygous call; H=heterozygous call; N=no-call)
JAX00004263	MegaMUGA SNP genotype (A/C/G/T=homozygous call; H=heterozygous call; N=no-call)
UNC010446561	MegaMUGA SNP genotype (A/C/G/T=homozygous call; H=heterozygous call; N=no-call)
JAX00253323	MegaMUGA SNP genotype (A/C/G/T=homozygous call; H=heterozygous call; N=no-call)
UNC838814	MegaMUGA SNP genotype (A/C/G/T=homozygous call; H=heterozygous call; N=no-call)
UNC875089	MegaMUGA SNP genotype (A/C/G/T=homozygous call; H=heterozygous call; N=no-call)
JAX00005015	MegaMUGA SNP genotype (A/C/G/T=homozygous call; H=heterozygous call; N=no-call)
UNC924818	MegaMUGA SNP genotype (A/C/G/T=homozygous call; H=heterozygous call; N=no-call)
UNC944895	MegaMUGA SNP genotype (A/C/G/T=homozygous call; H=heterozygous call; N=no-call)
UNC975186	MegaMUGA SNP genotype (A/C/G/T=homozygous call; H=heterozygous call; N=no-call)
UNC995424	MegaMUGA SNP genotype (A/C/G/T=homozygous call; H=heterozygous call; N=no-call)
UNC1012577	MegaMUGA SNP genotype (A/C/G/T=homozygous call; H=heterozygous call; N=no-call)
UNC1043281	MegaMUGA SNP genotype (A/C/G/T=homozygous call; H=heterozygous call; N=no-call)
UNC010584488	MegaMUGA SNP genotype (A/C/G/T=homozygous call; H=heterozygous call; N=no-call)
UNC010161536	MegaMUGA SNP genotype (A/C/G/T=homozygous call; H=heterozygous call; N=no-call)
UNC1077785	MegaMUGA SNP genotype (A/C/G/T=homozygous call; H=heterozygous call; N=no-call)
UNC1086891	MegaMUGA SNP genotype (A/C/G/T=homozygous call; H=heterozygous call; N=no-call)
UNC010171079	MegaMUGA SNP genotype (A/C/G/T=homozygous call; H=heterozygous call; N=no-call)
UNC1148634	MegaMUGA SNP genotype (A/C/G/T=homozygous call; H=heterozygous call; N=no-call)
JAX00006766	MegaMUGA SNP genotype (A/C/G/T=homozygous call; H=heterozygous call; N=no-call)
UNC1182800	MegaMUGA SNP genotype (A/C/G/T=homozygous call; H=heterozygous call; N=no-call)
UNC1205106	MegaMUGA SNP genotype (A/C/G/T=homozygous call; H=heterozygous call; N=no-call)
UNC1219303	MegaMUGA SNP genotype (A/C/G/T=homozygous call; H=heterozygous call; N=no-call)
UNC1246210	MegaMUGA SNP genotype (A/C/G/T=homozygous call; H=heterozygous call; N=no-call)
UNC1265791	MegaMUGA SNP genotype (A/C/G/T=homozygous call; H=heterozygous call; N=no-call)
UNC1309269	MegaMUGA SNP genotype (A/C/G/T=homozygous call; H=heterozygous call; N=no-call)
UNC1331384	MegaMUGA SNP genotype (A/C/G/T=homozygous call; H=heterozygous call; N=no-call)
UNC1346444	MegaMUGA SNP genotype (A/C/G/T=homozygous call; H=heterozygous call; N=no-call)
UNC1381625	MegaMUGA SNP genotype (A/C/G/T=homozygous call; H=heterozygous call; N=no-call)
UNC1408936	MegaMUGA SNP genotype (A/C/G/T=homozygous call; H=heterozygous call; N=no-call)
backupUNC010794120	MegaMUGA SNP genotype (A/C/G/T=homozygous call; H=heterozygous call; N=no-call)
UNC1469655	MegaMUGA SNP genotype (A/C/G/T=homozygous call; H=heterozygous call; N=no-call)
UNC1489878	MegaMUGA SNP genotype (A/C/G/T=homozygous call; H=heterozygous call; N=no-call)
JAX00263954	MegaMUGA SNP genotype (A/C/G/T=homozygous call; H=heterozygous call; N=no-call)
UNC1547202	MegaMUGA SNP genotype (A/C/G/T=homozygous call; H=heterozygous call; N=no-call)
JAX00264954	MegaMUGA SNP genotype (A/C/G/T=homozygous call; H=heterozygous call; N=no-call)
UNC1593484	MegaMUGA SNP genotype (A/C/G/T=homozygous call; H=heterozygous call; N=no-call)
UNC010261606	MegaMUGA SNP genotype (A/C/G/T=homozygous call; H=heterozygous call; N=no-call)
UNC011819339	MegaMUGA SNP genotype (A/C/G/T=homozygous call; H=heterozygous call; N=no-call)
JAX00009529	MegaMUGA SNP genotype (A/C/G/T=homozygous call; H=heterozygous call; N=no-call)
UNC1703518	MegaMUGA SNP genotype (A/C/G/T=homozygous call; H=heterozygous call; N=no-call)
UNC1734749	MegaMUGA SNP genotype (A/C/G/T=homozygous call; H=heterozygous call; N=no-call)
UNC1769297	MegaMUGA SNP genotype (A/C/G/T=homozygous call; H=heterozygous call; N=no-call)
UNC1789955	MegaMUGA SNP genotype (A/C/G/T=homozygous call; H=heterozygous call; N=no-call)
UNC1811593	MegaMUGA SNP genotype (A/C/G/T=homozygous call; H=heterozygous call; N=no-call)
UNC010297799	MegaMUGA SNP genotype (A/C/G/T=homozygous call; H=heterozygous call; N=no-call)
UNC010463165	MegaMUGA SNP genotype (A/C/G/T=homozygous call; H=heterozygous call; N=no-call)
UNC1866430	MegaMUGA SNP genotype (A/C/G/T=homozygous call; H=heterozygous call; N=no-call)
backupUNC010312588	MegaMUGA SNP genotype (A/C/G/T=homozygous call; H=heterozygous call; N=no-call)
UNC1941988	MegaMUGA SNP genotype (A/C/G/T=homozygous call; H=heterozygous call; N=no-call)
UNC1973125	MegaMUGA SNP genotype (A/C/G/T=homozygous call; H=heterozygous call; N=no-call)
UNC1986786	MegaMUGA SNP genotype (A/C/G/T=homozygous call; H=heterozygous call; N=no-call)
UNC2008271	MegaMUGA SNP genotype (A/C/G/T=homozygous call; H=heterozygous call; N=no-call)
UNC2041908	MegaMUGA SNP genotype (A/C/G/T=homozygous call; H=heterozygous call; N=no-call)
UNC2056933	MegaMUGA SNP genotype (A/C/G/T=homozygous call; H=heterozygous call; N=no-call)
UNC2073776	MegaMUGA SNP genotype (A/C/G/T=homozygous call; H=heterozygous call; N=no-call)
UNC2091732	MegaMUGA SNP genotype (A/C/G/T=homozygous call; H=heterozygous call; N=no-call)
UNC2119567	MegaMUGA SNP genotype (A/C/G/T=homozygous call; H=heterozygous call; N=no-call)
UNC2149275	MegaMUGA SNP genotype (A/C/G/T=homozygous call; H=heterozygous call; N=no-call)
JAX00275580	MegaMUGA SNP genotype (A/C/G/T=homozygous call; H=heterozygous call; N=no-call)
UNC2197676	MegaMUGA SNP genotype (A/C/G/T=homozygous call; H=heterozygous call; N=no-call)
UNC2227722	MegaMUGA SNP genotype (A/C/G/T=homozygous call; H=heterozygous call; N=no-call)
UNC2255724	MegaMUGA SNP genotype (A/C/G/T=homozygous call; H=heterozygous call; N=no-call)
UNC2276133	MegaMUGA SNP genotype (A/C/G/T=homozygous call; H=heterozygous call; N=no-call)
UNC2287611	MegaMUGA SNP genotype (A/C/G/T=homozygous call; H=heterozygous call; N=no-call)
UNC2307153	MegaMUGA SNP genotype (A/C/G/T=homozygous call; H=heterozygous call; N=no-call)
UNC2326977	MegaMUGA SNP genotype (A/C/G/T=homozygous call; H=heterozygous call; N=no-call)
UNC2340673	MegaMUGA SNP genotype (A/C/G/T=homozygous call; H=heterozygous call; N=no-call)
JAX00013575	MegaMUGA SNP genotype (A/C/G/T=homozygous call; H=heterozygous call; N=no-call)
UNC2390037	MegaMUGA SNP genotype (A/C/G/T=homozygous call; H=heterozygous call; N=no-call)
UNC2408360	MegaMUGA SNP genotype (A/C/G/T=homozygous call; H=heterozygous call; N=no-call)
UNC2439483	MegaMUGA SNP genotype (A/C/G/T=homozygous call; H=heterozygous call; N=no-call)
UNC2450260	MegaMUGA SNP genotype (A/C/G/T=homozygous call; H=heterozygous call; N=no-call)
UNC2466290	MegaMUGA SNP genotype (A/C/G/T=homozygous call; H=heterozygous call; N=no-call)
UNC2466989	MegaMUGA SNP genotype (A/C/G/T=homozygous call; H=heterozygous call; N=no-call)
JAX00090716	MegaMUGA SNP genotype (A/C/G/T=homozygous call; H=heterozygous call; N=no-call)
UNC020362379	MegaMUGA SNP genotype (A/C/G/T=homozygous call; H=heterozygous call; N=no-call)
UNC020006684	MegaMUGA SNP genotype (A/C/G/T=homozygous call; H=heterozygous call; N=no-call)
UNC2543532	MegaMUGA SNP genotype (A/C/G/T=homozygous call; H=heterozygous call; N=no-call)
JAX00091167	MegaMUGA SNP genotype (A/C/G/T=homozygous call; H=heterozygous call; N=no-call)
JAX00091402	MegaMUGA SNP genotype (A/C/G/T=homozygous call; H=heterozygous call; N=no-call)
JAX00091791	MegaMUGA SNP genotype (A/C/G/T=homozygous call; H=heterozygous call; N=no-call)
UNC2683056	MegaMUGA SNP genotype (A/C/G/T=homozygous call; H=heterozygous call; N=no-call)
UNC2702570	MegaMUGA SNP genotype (A/C/G/T=homozygous call; H=heterozygous call; N=no-call)
UNC_rs49560334	MegaMUGA SNP genotype (A/C/G/T=homozygous call; H=heterozygous call; N=no-call)
UNC2739612	MegaMUGA SNP genotype (A/C/G/T=homozygous call; H=heterozygous call; N=no-call)
UNC2751564	MegaMUGA SNP genotype (A/C/G/T=homozygous call; H=heterozygous call; N=no-call)
UNC020014453	MegaMUGA SNP genotype (A/C/G/T=homozygous call; H=heterozygous call; N=no-call)
UNC2820075	MegaMUGA SNP genotype (A/C/G/T=homozygous call; H=heterozygous call; N=no-call)
UNC2833292	MegaMUGA SNP genotype (A/C/G/T=homozygous call; H=heterozygous call; N=no-call)
UNC2842985	MegaMUGA SNP genotype (A/C/G/T=homozygous call; H=heterozygous call; N=no-call)
UNC2863258	MegaMUGA SNP genotype (A/C/G/T=homozygous call; H=heterozygous call; N=no-call)
UNC2876951	MegaMUGA SNP genotype (A/C/G/T=homozygous call; H=heterozygous call; N=no-call)
UNC2890804	MegaMUGA SNP genotype (A/C/G/T=homozygous call; H=heterozygous call; N=no-call)
UNC2901574	MegaMUGA SNP genotype (A/C/G/T=homozygous call; H=heterozygous call; N=no-call)
UNC2913425	MegaMUGA SNP genotype (A/C/G/T=homozygous call; H=heterozygous call; N=no-call)
JAX00487877	MegaMUGA SNP genotype (A/C/G/T=homozygous call; H=heterozygous call; N=no-call)
UNC2957084	MegaMUGA SNP genotype (A/C/G/T=homozygous call; H=heterozygous call; N=no-call)
UNC2971232	MegaMUGA SNP genotype (A/C/G/T=homozygous call; H=heterozygous call; N=no-call)
UNC3002129	MegaMUGA SNP genotype (A/C/G/T=homozygous call; H=heterozygous call; N=no-call)
UNC3014778	MegaMUGA SNP genotype (A/C/G/T=homozygous call; H=heterozygous call; N=no-call)
UNC3035029	MegaMUGA SNP genotype (A/C/G/T=homozygous call; H=heterozygous call; N=no-call)
UNC3061252	MegaMUGA SNP genotype (A/C/G/T=homozygous call; H=heterozygous call; N=no-call)
UNC3091545	MegaMUGA SNP genotype (A/C/G/T=homozygous call; H=heterozygous call; N=no-call)
UNC3108101	MegaMUGA SNP genotype (A/C/G/T=homozygous call; H=heterozygous call; N=no-call)
UNC3124756	MegaMUGA SNP genotype (A/C/G/T=homozygous call; H=heterozygous call; N=no-call)
UNC020395307	MegaMUGA SNP genotype (A/C/G/T=homozygous call; H=heterozygous call; N=no-call)
UNC3184173	MegaMUGA SNP genotype (A/C/G/T=homozygous call; H=heterozygous call; N=no-call)
UNC3218956	MegaMUGA SNP genotype (A/C/G/T=homozygous call; H=heterozygous call; N=no-call)
UNC020397504	MegaMUGA SNP genotype (A/C/G/T=homozygous call; H=heterozygous call; N=no-call)
UNC3267830	MegaMUGA SNP genotype (A/C/G/T=homozygous call; H=heterozygous call; N=no-call)
UNC3296548	MegaMUGA SNP genotype (A/C/G/T=homozygous call; H=heterozygous call; N=no-call)
UNC3311607	MegaMUGA SNP genotype (A/C/G/T=homozygous call; H=heterozygous call; N=no-call)
UNC020412628	MegaMUGA SNP genotype (A/C/G/T=homozygous call; H=heterozygous call; N=no-call)
UNC3350355	MegaMUGA SNP genotype (A/C/G/T=homozygous call; H=heterozygous call; N=no-call)
JAX00096153	MegaMUGA SNP genotype (A/C/G/T=homozygous call; H=heterozygous call; N=no-call)
UNC3406655	MegaMUGA SNP genotype (A/C/G/T=homozygous call; H=heterozygous call; N=no-call)
JAX00096644	MegaMUGA SNP genotype (A/C/G/T=homozygous call; H=heterozygous call; N=no-call)
UNC3447687	MegaMUGA SNP genotype (A/C/G/T=homozygous call; H=heterozygous call; N=no-call)
UNC3537269	MegaMUGA SNP genotype (A/C/G/T=homozygous call; H=heterozygous call; N=no-call)
UNC3572364	MegaMUGA SNP genotype (A/C/G/T=homozygous call; H=heterozygous call; N=no-call)
UNC3600588	MegaMUGA SNP genotype (A/C/G/T=homozygous call; H=heterozygous call; N=no-call)
UNC3648493	MegaMUGA SNP genotype (A/C/G/T=homozygous call; H=heterozygous call; N=no-call)
UNC3675737	MegaMUGA SNP genotype (A/C/G/T=homozygous call; H=heterozygous call; N=no-call)
UNC020133662	MegaMUGA SNP genotype (A/C/G/T=homozygous call; H=heterozygous call; N=no-call)
UNC3739232	MegaMUGA SNP genotype (A/C/G/T=homozygous call; H=heterozygous call; N=no-call)
UNC3752203	MegaMUGA SNP genotype (A/C/G/T=homozygous call; H=heterozygous call; N=no-call)
UNC3767734	MegaMUGA SNP genotype (A/C/G/T=homozygous call; H=heterozygous call; N=no-call)
UNC3797048	MegaMUGA SNP genotype (A/C/G/T=homozygous call; H=heterozygous call; N=no-call)
UNC3833142	MegaMUGA SNP genotype (A/C/G/T=homozygous call; H=heterozygous call; N=no-call)
UNC3858704	MegaMUGA SNP genotype (A/C/G/T=homozygous call; H=heterozygous call; N=no-call)
UNC020183029	MegaMUGA SNP genotype (A/C/G/T=homozygous call; H=heterozygous call; N=no-call)
UNC3906007	MegaMUGA SNP genotype (A/C/G/T=homozygous call; H=heterozygous call; N=no-call)
UNC020189674	MegaMUGA SNP genotype (A/C/G/T=homozygous call; H=heterozygous call; N=no-call)
JAX00503646	MegaMUGA SNP genotype (A/C/G/T=homozygous call; H=heterozygous call; N=no-call)
UNC3997833	MegaMUGA SNP genotype (A/C/G/T=homozygous call; H=heterozygous call; N=no-call)
UNC4023187	MegaMUGA SNP genotype (A/C/G/T=homozygous call; H=heterozygous call; N=no-call)
UNC4062260	MegaMUGA SNP genotype (A/C/G/T=homozygous call; H=heterozygous call; N=no-call)
backupUNC020206147	MegaMUGA SNP genotype (A/C/G/T=homozygous call; H=heterozygous call; N=no-call)
UNC4137842	MegaMUGA SNP genotype (A/C/G/T=homozygous call; H=heterozygous call; N=no-call)
UNC4160869	MegaMUGA SNP genotype (A/C/G/T=homozygous call; H=heterozygous call; N=no-call)
UNC4187507	MegaMUGA SNP genotype (A/C/G/T=homozygous call; H=heterozygous call; N=no-call)
JAX00101605	MegaMUGA SNP genotype (A/C/G/T=homozygous call; H=heterozygous call; N=no-call)
JAX00507826	MegaMUGA SNP genotype (A/C/G/T=homozygous call; H=heterozygous call; N=no-call)
JAX00102012	MegaMUGA SNP genotype (A/C/G/T=homozygous call; H=heterozygous call; N=no-call)
JAX00508955	MegaMUGA SNP genotype (A/C/G/T=homozygous call; H=heterozygous call; N=no-call)
UNC4337167	MegaMUGA SNP genotype (A/C/G/T=homozygous call; H=heterozygous call; N=no-call)
UNC4378533	MegaMUGA SNP genotype (A/C/G/T=homozygous call; H=heterozygous call; N=no-call)
UNC4397358	MegaMUGA SNP genotype (A/C/G/T=homozygous call; H=heterozygous call; N=no-call)
UNC4436143	MegaMUGA SNP genotype (A/C/G/T=homozygous call; H=heterozygous call; N=no-call)
UNC4462417	MegaMUGA SNP genotype (A/C/G/T=homozygous call; H=heterozygous call; N=no-call)
UNC4506780	MegaMUGA SNP genotype (A/C/G/T=homozygous call; H=heterozygous call; N=no-call)
UNC4529518	MegaMUGA SNP genotype (A/C/G/T=homozygous call; H=heterozygous call; N=no-call)
UNC020296673	MegaMUGA SNP genotype (A/C/G/T=homozygous call; H=heterozygous call; N=no-call)
UNC4568529	MegaMUGA SNP genotype (A/C/G/T=homozygous call; H=heterozygous call; N=no-call)
UNC4583874	MegaMUGA SNP genotype (A/C/G/T=homozygous call; H=heterozygous call; N=no-call)
UNC4609856	MegaMUGA SNP genotype (A/C/G/T=homozygous call; H=heterozygous call; N=no-call)
B6_rs30702264	MegaMUGA SNP genotype (A/C/G/T=homozygous call; H=heterozygous call; N=no-call)
UNC4634172	MegaMUGA SNP genotype (A/C/G/T=homozygous call; H=heterozygous call; N=no-call)
backupUNC030001590	MegaMUGA SNP genotype (A/C/G/T=homozygous call; H=heterozygous call; N=no-call)
UNC4723817	MegaMUGA SNP genotype (A/C/G/T=homozygous call; H=heterozygous call; N=no-call)
JAX00104582	MegaMUGA SNP genotype (A/C/G/T=homozygous call; H=heterozygous call; N=no-call)
JAX00515772	MegaMUGA SNP genotype (A/C/G/T=homozygous call; H=heterozygous call; N=no-call)
UNC4820379	MegaMUGA SNP genotype (A/C/G/T=homozygous call; H=heterozygous call; N=no-call)
B6_rs31740628	MegaMUGA SNP genotype (A/C/G/T=homozygous call; H=heterozygous call; N=no-call)
backupUNC030022855	MegaMUGA SNP genotype (A/C/G/T=homozygous call; H=heterozygous call; N=no-call)
UNC4925462	MegaMUGA SNP genotype (A/C/G/T=homozygous call; H=heterozygous call; N=no-call)
UNC030027457	MegaMUGA SNP genotype (A/C/G/T=homozygous call; H=heterozygous call; N=no-call)
UNC4988117	MegaMUGA SNP genotype (A/C/G/T=homozygous call; H=heterozygous call; N=no-call)
UNC5005360	MegaMUGA SNP genotype (A/C/G/T=homozygous call; H=heterozygous call; N=no-call)
UNC5041376	MegaMUGA SNP genotype (A/C/G/T=homozygous call; H=heterozygous call; N=no-call)
UNC5093671	MegaMUGA SNP genotype (A/C/G/T=homozygous call; H=heterozygous call; N=no-call)
UNC5114998	MegaMUGA SNP genotype (A/C/G/T=homozygous call; H=heterozygous call; N=no-call)
UNC030069075	MegaMUGA SNP genotype (A/C/G/T=homozygous call; H=heterozygous call; N=no-call)
UNC5247404	MegaMUGA SNP genotype (A/C/G/T=homozygous call; H=heterozygous call; N=no-call)
UNC5282741	MegaMUGA SNP genotype (A/C/G/T=homozygous call; H=heterozygous call; N=no-call)
UNC5312572	MegaMUGA SNP genotype (A/C/G/T=homozygous call; H=heterozygous call; N=no-call)
JAX00524205	MegaMUGA SNP genotype (A/C/G/T=homozygous call; H=heterozygous call; N=no-call)
JAX00108034	MegaMUGA SNP genotype (A/C/G/T=homozygous call; H=heterozygous call; N=no-call)
UNC5384072	MegaMUGA SNP genotype (A/C/G/T=homozygous call; H=heterozygous call; N=no-call)
UNC5402631	MegaMUGA SNP genotype (A/C/G/T=homozygous call; H=heterozygous call; N=no-call)
UNC5416869	MegaMUGA SNP genotype (A/C/G/T=homozygous call; H=heterozygous call; N=no-call)
UNC5433945	MegaMUGA SNP genotype (A/C/G/T=homozygous call; H=heterozygous call; N=no-call)
UNC5455496	MegaMUGA SNP genotype (A/C/G/T=homozygous call; H=heterozygous call; N=no-call)
UNC5474350	MegaMUGA SNP genotype (A/C/G/T=homozygous call; H=heterozygous call; N=no-call)
UNC5495101	MegaMUGA SNP genotype (A/C/G/T=homozygous call; H=heterozygous call; N=no-call)
UNC5522257	MegaMUGA SNP genotype (A/C/G/T=homozygous call; H=heterozygous call; N=no-call)
UNC5553882	MegaMUGA SNP genotype (A/C/G/T=homozygous call; H=heterozygous call; N=no-call)
UNC5589260	MegaMUGA SNP genotype (A/C/G/T=homozygous call; H=heterozygous call; N=no-call)
UNC5623239	MegaMUGA SNP genotype (A/C/G/T=homozygous call; H=heterozygous call; N=no-call)
UNC5639830	MegaMUGA SNP genotype (A/C/G/T=homozygous call; H=heterozygous call; N=no-call)
UNC5656390	MegaMUGA SNP genotype (A/C/G/T=homozygous call; H=heterozygous call; N=no-call)
UNC5677538	MegaMUGA SNP genotype (A/C/G/T=homozygous call; H=heterozygous call; N=no-call)
JAX00528773	MegaMUGA SNP genotype (A/C/G/T=homozygous call; H=heterozygous call; N=no-call)
UNC5716391	MegaMUGA SNP genotype (A/C/G/T=homozygous call; H=heterozygous call; N=no-call)
UNC5734420	MegaMUGA SNP genotype (A/C/G/T=homozygous call; H=heterozygous call; N=no-call)
UNC5752192	MegaMUGA SNP genotype (A/C/G/T=homozygous call; H=heterozygous call; N=no-call)
UNC5766087	MegaMUGA SNP genotype (A/C/G/T=homozygous call; H=heterozygous call; N=no-call)
UNC5773162	MegaMUGA SNP genotype (A/C/G/T=homozygous call; H=heterozygous call; N=no-call)
UNC5788507	MegaMUGA SNP genotype (A/C/G/T=homozygous call; H=heterozygous call; N=no-call)
UNC5816230	MegaMUGA SNP genotype (A/C/G/T=homozygous call; H=heterozygous call; N=no-call)
backupUNC030498753	MegaMUGA SNP genotype (A/C/G/T=homozygous call; H=heterozygous call; N=no-call)
JAX00532222	MegaMUGA SNP genotype (A/C/G/T=homozygous call; H=heterozygous call; N=no-call)
JAX00111268	MegaMUGA SNP genotype (A/C/G/T=homozygous call; H=heterozygous call; N=no-call)
UNC5909532	MegaMUGA SNP genotype (A/C/G/T=homozygous call; H=heterozygous call; N=no-call)
UNC030166169	MegaMUGA SNP genotype (A/C/G/T=homozygous call; H=heterozygous call; N=no-call)
UNC5938390	MegaMUGA SNP genotype (A/C/G/T=homozygous call; H=heterozygous call; N=no-call)
UNC5963704	MegaMUGA SNP genotype (A/C/G/T=homozygous call; H=heterozygous call; N=no-call)
JAX00534431	MegaMUGA SNP genotype (A/C/G/T=homozygous call; H=heterozygous call; N=no-call)
UNC6025092	MegaMUGA SNP genotype (A/C/G/T=homozygous call; H=heterozygous call; N=no-call)
UNC6048035	MegaMUGA SNP genotype (A/C/G/T=homozygous call; H=heterozygous call; N=no-call)
UNC6079138	MegaMUGA SNP genotype (A/C/G/T=homozygous call; H=heterozygous call; N=no-call)
UNC6114163	MegaMUGA SNP genotype (A/C/G/T=homozygous call; H=heterozygous call; N=no-call)
UNC6174311	MegaMUGA SNP genotype (A/C/G/T=homozygous call; H=heterozygous call; N=no-call)
UNC6189615	MegaMUGA SNP genotype (A/C/G/T=homozygous call; H=heterozygous call; N=no-call)
JAX00113121	MegaMUGA SNP genotype (A/C/G/T=homozygous call; H=heterozygous call; N=no-call)
UNC6251370	MegaMUGA SNP genotype (A/C/G/T=homozygous call; H=heterozygous call; N=no-call)
UNC6265372	MegaMUGA SNP genotype (A/C/G/T=homozygous call; H=heterozygous call; N=no-call)
UNC030232839	MegaMUGA SNP genotype (A/C/G/T=homozygous call; H=heterozygous call; N=no-call)
UNC6298488	MegaMUGA SNP genotype (A/C/G/T=homozygous call; H=heterozygous call; N=no-call)
UNC6321110	MegaMUGA SNP genotype (A/C/G/T=homozygous call; H=heterozygous call; N=no-call)
UNC6344359	MegaMUGA SNP genotype (A/C/G/T=homozygous call; H=heterozygous call; N=no-call)
JAX00113886	MegaMUGA SNP genotype (A/C/G/T=homozygous call; H=heterozygous call; N=no-call)
UNC6383047	MegaMUGA SNP genotype (A/C/G/T=homozygous call; H=heterozygous call; N=no-call)
UNC6418026	MegaMUGA SNP genotype (A/C/G/T=homozygous call; H=heterozygous call; N=no-call)
JAX00540537	MegaMUGA SNP genotype (A/C/G/T=homozygous call; H=heterozygous call; N=no-call)
UNC6470448	MegaMUGA SNP genotype (A/C/G/T=homozygous call; H=heterozygous call; N=no-call)
UNC6488545	MegaMUGA SNP genotype (A/C/G/T=homozygous call; H=heterozygous call; N=no-call)
UNC6512027	MegaMUGA SNP genotype (A/C/G/T=homozygous call; H=heterozygous call; N=no-call)
UNC6535155	MegaMUGA SNP genotype (A/C/G/T=homozygous call; H=heterozygous call; N=no-call)
JAX00542541	MegaMUGA SNP genotype (A/C/G/T=homozygous call; H=heterozygous call; N=no-call)
UNC6593676	MegaMUGA SNP genotype (A/C/G/T=homozygous call; H=heterozygous call; N=no-call)
UNC6602468	MegaMUGA SNP genotype (A/C/G/T=homozygous call; H=heterozygous call; N=no-call)
UNC6622458	MegaMUGA SNP genotype (A/C/G/T=homozygous call; H=heterozygous call; N=no-call)
UNC6635366	MegaMUGA SNP genotype (A/C/G/T=homozygous call; H=heterozygous call; N=no-call)
UNC6636974	MegaMUGA SNP genotype (A/C/G/T=homozygous call; H=heterozygous call; N=no-call)
UNC6663268	MegaMUGA SNP genotype (A/C/G/T=homozygous call; H=heterozygous call; N=no-call)
JAX00544695	MegaMUGA SNP genotype (A/C/G/T=homozygous call; H=heterozygous call; N=no-call)
UNC6749135	MegaMUGA SNP genotype (A/C/G/T=homozygous call; H=heterozygous call; N=no-call)
UNC6973250	MegaMUGA SNP genotype (A/C/G/T=homozygous call; H=heterozygous call; N=no-call)
JAX00547811	MegaMUGA SNP genotype (A/C/G/T=homozygous call; H=heterozygous call; N=no-call)
UNC7051291	MegaMUGA SNP genotype (A/C/G/T=homozygous call; H=heterozygous call; N=no-call)
UNC7079314	MegaMUGA SNP genotype (A/C/G/T=homozygous call; H=heterozygous call; N=no-call)
JAX00118110	MegaMUGA SNP genotype (A/C/G/T=homozygous call; H=heterozygous call; N=no-call)
UNC041043835	MegaMUGA SNP genotype (A/C/G/T=homozygous call; H=heterozygous call; N=no-call)
JAX00549496	MegaMUGA SNP genotype (A/C/G/T=homozygous call; H=heterozygous call; N=no-call)
UNC7170487	MegaMUGA SNP genotype (A/C/G/T=homozygous call; H=heterozygous call; N=no-call)
UNC7193761	MegaMUGA SNP genotype (A/C/G/T=homozygous call; H=heterozygous call; N=no-call)
UNC7207180	MegaMUGA SNP genotype (A/C/G/T=homozygous call; H=heterozygous call; N=no-call)
UNC7225089	MegaMUGA SNP genotype (A/C/G/T=homozygous call; H=heterozygous call; N=no-call)
UNC7255057	MegaMUGA SNP genotype (A/C/G/T=homozygous call; H=heterozygous call; N=no-call)
UNC7274850	MegaMUGA SNP genotype (A/C/G/T=homozygous call; H=heterozygous call; N=no-call)
UNC7292793	MegaMUGA SNP genotype (A/C/G/T=homozygous call; H=heterozygous call; N=no-call)
UNC7325161	MegaMUGA SNP genotype (A/C/G/T=homozygous call; H=heterozygous call; N=no-call)
UNC7350679	MegaMUGA SNP genotype (A/C/G/T=homozygous call; H=heterozygous call; N=no-call)
UNC040086047	MegaMUGA SNP genotype (A/C/G/T=homozygous call; H=heterozygous call; N=no-call)
UNC040086369	MegaMUGA SNP genotype (A/C/G/T=homozygous call; H=heterozygous call; N=no-call)
UNC7379519	MegaMUGA SNP genotype (A/C/G/T=homozygous call; H=heterozygous call; N=no-call)
backupUNC040088866	MegaMUGA SNP genotype (A/C/G/T=homozygous call; H=heterozygous call; N=no-call)
UNC7414459	MegaMUGA SNP genotype (A/C/G/T=homozygous call; H=heterozygous call; N=no-call)
JAX00553605	MegaMUGA SNP genotype (A/C/G/T=homozygous call; H=heterozygous call; N=no-call)
JAX00553875	MegaMUGA SNP genotype (A/C/G/T=homozygous call; H=heterozygous call; N=no-call)
UNC7472484	MegaMUGA SNP genotype (A/C/G/T=homozygous call; H=heterozygous call; N=no-call)
UNC040122874	MegaMUGA SNP genotype (A/C/G/T=homozygous call; H=heterozygous call; N=no-call)
UNC040127040	MegaMUGA SNP genotype (A/C/G/T=homozygous call; H=heterozygous call; N=no-call)
JAX00120641	MegaMUGA SNP genotype (A/C/G/T=homozygous call; H=heterozygous call; N=no-call)
UNC7545085	MegaMUGA SNP genotype (A/C/G/T=homozygous call; H=heterozygous call; N=no-call)
JAX00120829	MegaMUGA SNP genotype (A/C/G/T=homozygous call; H=heterozygous call; N=no-call)
UNC7601431	MegaMUGA SNP genotype (A/C/G/T=homozygous call; H=heterozygous call; N=no-call)
UNC7615050	MegaMUGA SNP genotype (A/C/G/T=homozygous call; H=heterozygous call; N=no-call)
UNC7642180	MegaMUGA SNP genotype (A/C/G/T=homozygous call; H=heterozygous call; N=no-call)
UNC7679788	MegaMUGA SNP genotype (A/C/G/T=homozygous call; H=heterozygous call; N=no-call)
UNC7694185	MegaMUGA SNP genotype (A/C/G/T=homozygous call; H=heterozygous call; N=no-call)
UNC7712824	MegaMUGA SNP genotype (A/C/G/T=homozygous call; H=heterozygous call; N=no-call)
UNC7727867	MegaMUGA SNP genotype (A/C/G/T=homozygous call; H=heterozygous call; N=no-call)
JAX00121903	MegaMUGA SNP genotype (A/C/G/T=homozygous call; H=heterozygous call; N=no-call)
UNC7760294	MegaMUGA SNP genotype (A/C/G/T=homozygous call; H=heterozygous call; N=no-call)
UNC040204372	MegaMUGA SNP genotype (A/C/G/T=homozygous call; H=heterozygous call; N=no-call)
UNC7812052	MegaMUGA SNP genotype (A/C/G/T=homozygous call; H=heterozygous call; N=no-call)
UNC7846645	MegaMUGA SNP genotype (A/C/G/T=homozygous call; H=heterozygous call; N=no-call)
UNC040213836	MegaMUGA SNP genotype (A/C/G/T=homozygous call; H=heterozygous call; N=no-call)
UNC7894505	MegaMUGA SNP genotype (A/C/G/T=homozygous call; H=heterozygous call; N=no-call)
UNC040215368	MegaMUGA SNP genotype (A/C/G/T=homozygous call; H=heterozygous call; N=no-call)
UNC7943770	MegaMUGA SNP genotype (A/C/G/T=homozygous call; H=heterozygous call; N=no-call)
UNC040222765	MegaMUGA SNP genotype (A/C/G/T=homozygous call; H=heterozygous call; N=no-call)
UNC8001546	MegaMUGA SNP genotype (A/C/G/T=homozygous call; H=heterozygous call; N=no-call)
UNC8035529	MegaMUGA SNP genotype (A/C/G/T=homozygous call; H=heterozygous call; N=no-call)
UNC8057040	MegaMUGA SNP genotype (A/C/G/T=homozygous call; H=heterozygous call; N=no-call)
UNC040558420	MegaMUGA SNP genotype (A/C/G/T=homozygous call; H=heterozygous call; N=no-call)
UNC8130627	MegaMUGA SNP genotype (A/C/G/T=homozygous call; H=heterozygous call; N=no-call)
UNC8166188	MegaMUGA SNP genotype (A/C/G/T=homozygous call; H=heterozygous call; N=no-call)
UNC8210507	MegaMUGA SNP genotype (A/C/G/T=homozygous call; H=heterozygous call; N=no-call)
UNC8217501	MegaMUGA SNP genotype (A/C/G/T=homozygous call; H=heterozygous call; N=no-call)
UNC8244950	MegaMUGA SNP genotype (A/C/G/T=homozygous call; H=heterozygous call; N=no-call)
UNC8275788	MegaMUGA SNP genotype (A/C/G/T=homozygous call; H=heterozygous call; N=no-call)
UNC8310420	MegaMUGA SNP genotype (A/C/G/T=homozygous call; H=heterozygous call; N=no-call)
UNC8352858	MegaMUGA SNP genotype (A/C/G/T=homozygous call; H=heterozygous call; N=no-call)
UNC8381637	MegaMUGA SNP genotype (A/C/G/T=homozygous call; H=heterozygous call; N=no-call)
UNC8409792	MegaMUGA SNP genotype (A/C/G/T=homozygous call; H=heterozygous call; N=no-call)
UNC8416541	MegaMUGA SNP genotype (A/C/G/T=homozygous call; H=heterozygous call; N=no-call)
UNC8431505	MegaMUGA SNP genotype (A/C/G/T=homozygous call; H=heterozygous call; N=no-call)
backupUNC040702434	MegaMUGA SNP genotype (A/C/G/T=homozygous call; H=heterozygous call; N=no-call)
backupUNC040375065	MegaMUGA SNP genotype (A/C/G/T=homozygous call; H=heterozygous call; N=no-call)
UNC8495862	MegaMUGA SNP genotype (A/C/G/T=homozygous call; H=heterozygous call; N=no-call)
UNC8539401	MegaMUGA SNP genotype (A/C/G/T=homozygous call; H=heterozygous call; N=no-call)
UNC050000078	MegaMUGA SNP genotype (A/C/G/T=homozygous call; H=heterozygous call; N=no-call)
UNC8556320	MegaMUGA SNP genotype (A/C/G/T=homozygous call; H=heterozygous call; N=no-call)
UNC8578487	MegaMUGA SNP genotype (A/C/G/T=homozygous call; H=heterozygous call; N=no-call)
UNC050012148	MegaMUGA SNP genotype (A/C/G/T=homozygous call; H=heterozygous call; N=no-call)
JAX00573700	MegaMUGA SNP genotype (A/C/G/T=homozygous call; H=heterozygous call; N=no-call)
UNC8637633	MegaMUGA SNP genotype (A/C/G/T=homozygous call; H=heterozygous call; N=no-call)
JAX00127193	MegaMUGA SNP genotype (A/C/G/T=homozygous call; H=heterozygous call; N=no-call)
UNC8685416	MegaMUGA SNP genotype (A/C/G/T=homozygous call; H=heterozygous call; N=no-call)
UNC8765725	MegaMUGA SNP genotype (A/C/G/T=homozygous call; H=heterozygous call; N=no-call)
UNC8787778	MegaMUGA SNP genotype (A/C/G/T=homozygous call; H=heterozygous call; N=no-call)
UNC050065283	MegaMUGA SNP genotype (A/C/G/T=homozygous call; H=heterozygous call; N=no-call)
UNC_rs51195662	MegaMUGA SNP genotype (A/C/G/T=homozygous call; H=heterozygous call; N=no-call)
UNC8862591	MegaMUGA SNP genotype (A/C/G/T=homozygous call; H=heterozygous call; N=no-call)
UNC050326639	MegaMUGA SNP genotype (A/C/G/T=homozygous call; H=heterozygous call; N=no-call)
UNC8897248	MegaMUGA SNP genotype (A/C/G/T=homozygous call; H=heterozygous call; N=no-call)
UNC8919497	MegaMUGA SNP genotype (A/C/G/T=homozygous call; H=heterozygous call; N=no-call)
UNC8949850	MegaMUGA SNP genotype (A/C/G/T=homozygous call; H=heterozygous call; N=no-call)
UNC8964785	MegaMUGA SNP genotype (A/C/G/T=homozygous call; H=heterozygous call; N=no-call)
JAX00579663	MegaMUGA SNP genotype (A/C/G/T=homozygous call; H=heterozygous call; N=no-call)
B6_rs33508711	MegaMUGA SNP genotype (A/C/G/T=homozygous call; H=heterozygous call; N=no-call)
UNC050885502	MegaMUGA SNP genotype (A/C/G/T=homozygous call; H=heterozygous call; N=no-call)
UNC9089283	MegaMUGA SNP genotype (A/C/G/T=homozygous call; H=heterozygous call; N=no-call)
UNC9110704	MegaMUGA SNP genotype (A/C/G/T=homozygous call; H=heterozygous call; N=no-call)
UNC9133840	MegaMUGA SNP genotype (A/C/G/T=homozygous call; H=heterozygous call; N=no-call)
UNC9156808	MegaMUGA SNP genotype (A/C/G/T=homozygous call; H=heterozygous call; N=no-call)
UNC9175326	MegaMUGA SNP genotype (A/C/G/T=homozygous call; H=heterozygous call; N=no-call)
JAX00130182	MegaMUGA SNP genotype (A/C/G/T=homozygous call; H=heterozygous call; N=no-call)
UNC10064329	MegaMUGA SNP genotype (A/C/G/T=homozygous call; H=heterozygous call; N=no-call)
UNC10081032	MegaMUGA SNP genotype (A/C/G/T=homozygous call; H=heterozygous call; N=no-call)
UNC10100040	MegaMUGA SNP genotype (A/C/G/T=homozygous call; H=heterozygous call; N=no-call)
UNC10122071	MegaMUGA SNP genotype (A/C/G/T=homozygous call; H=heterozygous call; N=no-call)
UNC10158876	MegaMUGA SNP genotype (A/C/G/T=homozygous call; H=heterozygous call; N=no-call)
UNC10174673	MegaMUGA SNP genotype (A/C/G/T=homozygous call; H=heterozygous call; N=no-call)
UNC10202302	MegaMUGA SNP genotype (A/C/G/T=homozygous call; H=heterozygous call; N=no-call)
UNC10248689	MegaMUGA SNP genotype (A/C/G/T=homozygous call; H=heterozygous call; N=no-call)
UNC10272905	MegaMUGA SNP genotype (A/C/G/T=homozygous call; H=heterozygous call; N=no-call)
UNC10312946	MegaMUGA SNP genotype (A/C/G/T=homozygous call; H=heterozygous call; N=no-call)
UNC10334294	MegaMUGA SNP genotype (A/C/G/T=homozygous call; H=heterozygous call; N=no-call)
JAX00600280	MegaMUGA SNP genotype (A/C/G/T=homozygous call; H=heterozygous call; N=no-call)
UNC10400396	MegaMUGA SNP genotype (A/C/G/T=homozygous call; H=heterozygous call; N=no-call)
UNC10434592	MegaMUGA SNP genotype (A/C/G/T=homozygous call; H=heterozygous call; N=no-call)
UNC10464487	MegaMUGA SNP genotype (A/C/G/T=homozygous call; H=heterozygous call; N=no-call)
UNC10475615	MegaMUGA SNP genotype (A/C/G/T=homozygous call; H=heterozygous call; N=no-call)
UNC10495878	MegaMUGA SNP genotype (A/C/G/T=homozygous call; H=heterozygous call; N=no-call)
UNC10534865	MegaMUGA SNP genotype (A/C/G/T=homozygous call; H=heterozygous call; N=no-call)
UNC060023375	MegaMUGA SNP genotype (A/C/G/T=homozygous call; H=heterozygous call; N=no-call)
UNC10583776	MegaMUGA SNP genotype (A/C/G/T=homozygous call; H=heterozygous call; N=no-call)
UNC10612972	MegaMUGA SNP genotype (A/C/G/T=homozygous call; H=heterozygous call; N=no-call)
UNC10650096	MegaMUGA SNP genotype (A/C/G/T=homozygous call; H=heterozygous call; N=no-call)
JAX00604530	MegaMUGA SNP genotype (A/C/G/T=homozygous call; H=heterozygous call; N=no-call)
UNC060057271	MegaMUGA SNP genotype (A/C/G/T=homozygous call; H=heterozygous call; N=no-call)
B6_06.023322761.S	MegaMUGA SNP genotype (A/C/G/T=homozygous call; H=heterozygous call; N=no-call)
UNC10761553	MegaMUGA SNP genotype (A/C/G/T=homozygous call; H=heterozygous call; N=no-call)
UNC10785043	MegaMUGA SNP genotype (A/C/G/T=homozygous call; H=heterozygous call; N=no-call)
UNC10802998	MegaMUGA SNP genotype (A/C/G/T=homozygous call; H=heterozygous call; N=no-call)
JAX00139432	MegaMUGA SNP genotype (A/C/G/T=homozygous call; H=heterozygous call; N=no-call)
UNC10851405	MegaMUGA SNP genotype (A/C/G/T=homozygous call; H=heterozygous call; N=no-call)
UNC10868681	MegaMUGA SNP genotype (A/C/G/T=homozygous call; H=heterozygous call; N=no-call)
UNC10899072	MegaMUGA SNP genotype (A/C/G/T=homozygous call; H=heterozygous call; N=no-call)
UNC060074269	MegaMUGA SNP genotype (A/C/G/T=homozygous call; H=heterozygous call; N=no-call)
UNC060074456	MegaMUGA SNP genotype (A/C/G/T=homozygous call; H=heterozygous call; N=no-call)
UNC10973164	MegaMUGA SNP genotype (A/C/G/T=homozygous call; H=heterozygous call; N=no-call)
JAX00608547	MegaMUGA SNP genotype (A/C/G/T=homozygous call; H=heterozygous call; N=no-call)
UNC11084782	MegaMUGA SNP genotype (A/C/G/T=homozygous call; H=heterozygous call; N=no-call)
UNC11124841	MegaMUGA SNP genotype (A/C/G/T=homozygous call; H=heterozygous call; N=no-call)
UNC11160844	MegaMUGA SNP genotype (A/C/G/T=homozygous call; H=heterozygous call; N=no-call)
UNC11193855	MegaMUGA SNP genotype (A/C/G/T=homozygous call; H=heterozygous call; N=no-call)
UNC11231107	MegaMUGA SNP genotype (A/C/G/T=homozygous call; H=heterozygous call; N=no-call)
UNC060116289	MegaMUGA SNP genotype (A/C/G/T=homozygous call; H=heterozygous call; N=no-call)
JAX00142363	MegaMUGA SNP genotype (A/C/G/T=homozygous call; H=heterozygous call; N=no-call)
UNC11357129	MegaMUGA SNP genotype (A/C/G/T=homozygous call; H=heterozygous call; N=no-call)
UNC11388309	MegaMUGA SNP genotype (A/C/G/T=homozygous call; H=heterozygous call; N=no-call)
UNC11405255	MegaMUGA SNP genotype (A/C/G/T=homozygous call; H=heterozygous call; N=no-call)
UNC11431336	MegaMUGA SNP genotype (A/C/G/T=homozygous call; H=heterozygous call; N=no-call)
UNC11449828	MegaMUGA SNP genotype (A/C/G/T=homozygous call; H=heterozygous call; N=no-call)
UNC11469828	MegaMUGA SNP genotype (A/C/G/T=homozygous call; H=heterozygous call; N=no-call)
UNC060133816	MegaMUGA SNP genotype (A/C/G/T=homozygous call; H=heterozygous call; N=no-call)
UNC11518878	MegaMUGA SNP genotype (A/C/G/T=homozygous call; H=heterozygous call; N=no-call)
UNC11525876	MegaMUGA SNP genotype (A/C/G/T=homozygous call; H=heterozygous call; N=no-call)
backupJAX00143602	MegaMUGA SNP genotype (A/C/G/T=homozygous call; H=heterozygous call; N=no-call)
UNC060142371	MegaMUGA SNP genotype (A/C/G/T=homozygous call; H=heterozygous call; N=no-call)
UNC11578481	MegaMUGA SNP genotype (A/C/G/T=homozygous call; H=heterozygous call; N=no-call)
UNC11596711	MegaMUGA SNP genotype (A/C/G/T=homozygous call; H=heterozygous call; N=no-call)
UNC11633243	MegaMUGA SNP genotype (A/C/G/T=homozygous call; H=heterozygous call; N=no-call)
UNC060308920	MegaMUGA SNP genotype (A/C/G/T=homozygous call; H=heterozygous call; N=no-call)
UNC11714537	MegaMUGA SNP genotype (A/C/G/T=homozygous call; H=heterozygous call; N=no-call)
UNC11746299	MegaMUGA SNP genotype (A/C/G/T=homozygous call; H=heterozygous call; N=no-call)
UNC11766252	MegaMUGA SNP genotype (A/C/G/T=homozygous call; H=heterozygous call; N=no-call)
UNC11782853	MegaMUGA SNP genotype (A/C/G/T=homozygous call; H=heterozygous call; N=no-call)
UNC11808856	MegaMUGA SNP genotype (A/C/G/T=homozygous call; H=heterozygous call; N=no-call)
JAX00622018	MegaMUGA SNP genotype (A/C/G/T=homozygous call; H=heterozygous call; N=no-call)
UNC060180359	MegaMUGA SNP genotype (A/C/G/T=homozygous call; H=heterozygous call; N=no-call)
UNC11891600	MegaMUGA SNP genotype (A/C/G/T=homozygous call; H=heterozygous call; N=no-call)
JAX00145649	MegaMUGA SNP genotype (A/C/G/T=homozygous call; H=heterozygous call; N=no-call)
B6_06.117430412.S	MegaMUGA SNP genotype (A/C/G/T=homozygous call; H=heterozygous call; N=no-call)
UNC11953422	MegaMUGA SNP genotype (A/C/G/T=homozygous call; H=heterozygous call; N=no-call)
UNC060312494	MegaMUGA SNP genotype (A/C/G/T=homozygous call; H=heterozygous call; N=no-call)
UNC060194226	MegaMUGA SNP genotype (A/C/G/T=homozygous call; H=heterozygous call; N=no-call)
UNC12013897	MegaMUGA SNP genotype (A/C/G/T=homozygous call; H=heterozygous call; N=no-call)
UNC12041319	MegaMUGA SNP genotype (A/C/G/T=homozygous call; H=heterozygous call; N=no-call)
UNC12078822	MegaMUGA SNP genotype (A/C/G/T=homozygous call; H=heterozygous call; N=no-call)
UNC12104301	MegaMUGA SNP genotype (A/C/G/T=homozygous call; H=heterozygous call; N=no-call)
UNC12114108	MegaMUGA SNP genotype (A/C/G/T=homozygous call; H=heterozygous call; N=no-call)
UNC12140853	MegaMUGA SNP genotype (A/C/G/T=homozygous call; H=heterozygous call; N=no-call)
UNC12173734	MegaMUGA SNP genotype (A/C/G/T=homozygous call; H=heterozygous call; N=no-call)
UNC12206245	MegaMUGA SNP genotype (A/C/G/T=homozygous call; H=heterozygous call; N=no-call)
UNC12234808	MegaMUGA SNP genotype (A/C/G/T=homozygous call; H=heterozygous call; N=no-call)
UNC060274207	MegaMUGA SNP genotype (A/C/G/T=homozygous call; H=heterozygous call; N=no-call)
UNC12329580	MegaMUGA SNP genotype (A/C/G/T=homozygous call; H=heterozygous call; N=no-call)
UNC12366232	MegaMUGA SNP genotype (A/C/G/T=homozygous call; H=heterozygous call; N=no-call)
UNC12371610	MegaMUGA SNP genotype (A/C/G/T=homozygous call; H=heterozygous call; N=no-call)
UNC12388018	MegaMUGA SNP genotype (A/C/G/T=homozygous call; H=heterozygous call; N=no-call)
UNC070007033	MegaMUGA SNP genotype (A/C/G/T=homozygous call; H=heterozygous call; N=no-call)
UNC12410649	MegaMUGA SNP genotype (A/C/G/T=homozygous call; H=heterozygous call; N=no-call)
JAX00632055	MegaMUGA SNP genotype (A/C/G/T=homozygous call; H=heterozygous call; N=no-call)
JAX00148856	MegaMUGA SNP genotype (A/C/G/T=homozygous call; H=heterozygous call; N=no-call)
UNC12451181	MegaMUGA SNP genotype (A/C/G/T=homozygous call; H=heterozygous call; N=no-call)
UNC12468937	MegaMUGA SNP genotype (A/C/G/T=homozygous call; H=heterozygous call; N=no-call)
UNC12488508	MegaMUGA SNP genotype (A/C/G/T=homozygous call; H=heterozygous call; N=no-call)
UNC12490509	MegaMUGA SNP genotype (A/C/G/T=homozygous call; H=heterozygous call; N=no-call)
backupUNC070054183	MegaMUGA SNP genotype (A/C/G/T=homozygous call; H=heterozygous call; N=no-call)
UNC12798445	MegaMUGA SNP genotype (A/C/G/T=homozygous call; H=heterozygous call; N=no-call)
UNC12818926	MegaMUGA SNP genotype (A/C/G/T=homozygous call; H=heterozygous call; N=no-call)
UNC12857870	MegaMUGA SNP genotype (A/C/G/T=homozygous call; H=heterozygous call; N=no-call)
JAX00640078	MegaMUGA SNP genotype (A/C/G/T=homozygous call; H=heterozygous call; N=no-call)
JAX00151843	MegaMUGA SNP genotype (A/C/G/T=homozygous call; H=heterozygous call; N=no-call)
UNC12968729	MegaMUGA SNP genotype (A/C/G/T=homozygous call; H=heterozygous call; N=no-call)
UNC12998908	MegaMUGA SNP genotype (A/C/G/T=homozygous call; H=heterozygous call; N=no-call)
UNC13032978	MegaMUGA SNP genotype (A/C/G/T=homozygous call; H=heterozygous call; N=no-call)
backupUNC070308747	MegaMUGA SNP genotype (A/C/G/T=homozygous call; H=heterozygous call; N=no-call)
JAX00642809	MegaMUGA SNP genotype (A/C/G/T=homozygous call; H=heterozygous call; N=no-call)
UNC13120384	MegaMUGA SNP genotype (A/C/G/T=homozygous call; H=heterozygous call; N=no-call)
UNC13148935	MegaMUGA SNP genotype (A/C/G/T=homozygous call; H=heterozygous call; N=no-call)
UNC13178786	MegaMUGA SNP genotype (A/C/G/T=homozygous call; H=heterozygous call; N=no-call)
UNC13193873	MegaMUGA SNP genotype (A/C/G/T=homozygous call; H=heterozygous call; N=no-call)
UNC13235033	MegaMUGA SNP genotype (A/C/G/T=homozygous call; H=heterozygous call; N=no-call)
UNC13264007	MegaMUGA SNP genotype (A/C/G/T=homozygous call; H=heterozygous call; N=no-call)
UNC13283723	MegaMUGA SNP genotype (A/C/G/T=homozygous call; H=heterozygous call; N=no-call)
UNC13316610	MegaMUGA SNP genotype (A/C/G/T=homozygous call; H=heterozygous call; N=no-call)
JAX00646443	MegaMUGA SNP genotype (A/C/G/T=homozygous call; H=heterozygous call; N=no-call)
UNC13358086	MegaMUGA SNP genotype (A/C/G/T=homozygous call; H=heterozygous call; N=no-call)
backupJAX00647243	MegaMUGA SNP genotype (A/C/G/T=homozygous call; H=heterozygous call; N=no-call)
UNC13422695	MegaMUGA SNP genotype (A/C/G/T=homozygous call; H=heterozygous call; N=no-call)
UNC070374466	MegaMUGA SNP genotype (A/C/G/T=homozygous call; H=heterozygous call; N=no-call)
UNC13486131	MegaMUGA SNP genotype (A/C/G/T=homozygous call; H=heterozygous call; N=no-call)
JAX00155059	MegaMUGA SNP genotype (A/C/G/T=homozygous call; H=heterozygous call; N=no-call)
UNC13537149	MegaMUGA SNP genotype (A/C/G/T=homozygous call; H=heterozygous call; N=no-call)
UNC13558539	MegaMUGA SNP genotype (A/C/G/T=homozygous call; H=heterozygous call; N=no-call)
UNC13572000	MegaMUGA SNP genotype (A/C/G/T=homozygous call; H=heterozygous call; N=no-call)
UNC13598406	MegaMUGA SNP genotype (A/C/G/T=homozygous call; H=heterozygous call; N=no-call)
UNC13625638	MegaMUGA SNP genotype (A/C/G/T=homozygous call; H=heterozygous call; N=no-call)
UNC13657317	MegaMUGA SNP genotype (A/C/G/T=homozygous call; H=heterozygous call; N=no-call)
JAX00156024	MegaMUGA SNP genotype (A/C/G/T=homozygous call; H=heterozygous call; N=no-call)
UNC13715322	MegaMUGA SNP genotype (A/C/G/T=homozygous call; H=heterozygous call; N=no-call)
UNC13737009	MegaMUGA SNP genotype (A/C/G/T=homozygous call; H=heterozygous call; N=no-call)
JAX00156476	MegaMUGA SNP genotype (A/C/G/T=homozygous call; H=heterozygous call; N=no-call)
UNC13770268	MegaMUGA SNP genotype (A/C/G/T=homozygous call; H=heterozygous call; N=no-call)
UNC070560009	MegaMUGA SNP genotype (A/C/G/T=homozygous call; H=heterozygous call; N=no-call)
UNC13808351	MegaMUGA SNP genotype (A/C/G/T=homozygous call; H=heterozygous call; N=no-call)
UNC13839206	MegaMUGA SNP genotype (A/C/G/T=homozygous call; H=heterozygous call; N=no-call)
UNC13863139	MegaMUGA SNP genotype (A/C/G/T=homozygous call; H=heterozygous call; N=no-call)
UNC13896362	MegaMUGA SNP genotype (A/C/G/T=homozygous call; H=heterozygous call; N=no-call)
UNC13916408	MegaMUGA SNP genotype (A/C/G/T=homozygous call; H=heterozygous call; N=no-call)
UNC13959602	MegaMUGA SNP genotype (A/C/G/T=homozygous call; H=heterozygous call; N=no-call)
UNC070449139	MegaMUGA SNP genotype (A/C/G/T=homozygous call; H=heterozygous call; N=no-call)
UNC13997580	MegaMUGA SNP genotype (A/C/G/T=homozygous call; H=heterozygous call; N=no-call)
UNC070452430	MegaMUGA SNP genotype (A/C/G/T=homozygous call; H=heterozygous call; N=no-call)
UNC14050883	MegaMUGA SNP genotype (A/C/G/T=homozygous call; H=heterozygous call; N=no-call)
JAX00659261	MegaMUGA SNP genotype (A/C/G/T=homozygous call; H=heterozygous call; N=no-call)
CEAJAX00659602	MegaMUGA SNP genotype (A/C/G/T=homozygous call; H=heterozygous call; N=no-call)
JAX00660129	MegaMUGA SNP genotype (A/C/G/T=homozygous call; H=heterozygous call; N=no-call)
JAX00158746	MegaMUGA SNP genotype (A/C/G/T=homozygous call; H=heterozygous call; N=no-call)
UNC14155611	MegaMUGA SNP genotype (A/C/G/T=homozygous call; H=heterozygous call; N=no-call)
UNC14192828	MegaMUGA SNP genotype (A/C/G/T=homozygous call; H=heterozygous call; N=no-call)
UNC14240997	MegaMUGA SNP genotype (A/C/G/T=homozygous call; H=heterozygous call; N=no-call)
UNC14281989	MegaMUGA SNP genotype (A/C/G/T=homozygous call; H=heterozygous call; N=no-call)
UNC14291638	MegaMUGA SNP genotype (A/C/G/T=homozygous call; H=heterozygous call; N=no-call)
UNC14329368	MegaMUGA SNP genotype (A/C/G/T=homozygous call; H=heterozygous call; N=no-call)
UNC14345538	MegaMUGA SNP genotype (A/C/G/T=homozygous call; H=heterozygous call; N=no-call)
UNC14381524	MegaMUGA SNP genotype (A/C/G/T=homozygous call; H=heterozygous call; N=no-call)
UNC14410560	MegaMUGA SNP genotype (A/C/G/T=homozygous call; H=heterozygous call; N=no-call)
UNC14450779	MegaMUGA SNP genotype (A/C/G/T=homozygous call; H=heterozygous call; N=no-call)
UNC14492524	MegaMUGA SNP genotype (A/C/G/T=homozygous call; H=heterozygous call; N=no-call)
JAX00666078	MegaMUGA SNP genotype (A/C/G/T=homozygous call; H=heterozygous call; N=no-call)
UNC14571099	MegaMUGA SNP genotype (A/C/G/T=homozygous call; H=heterozygous call; N=no-call)
UNC14594083	MegaMUGA SNP genotype (A/C/G/T=homozygous call; H=heterozygous call; N=no-call)
UNC14632363	MegaMUGA SNP genotype (A/C/G/T=homozygous call; H=heterozygous call; N=no-call)
UNC14651086	MegaMUGA SNP genotype (A/C/G/T=homozygous call; H=heterozygous call; N=no-call)
JAX00668020	MegaMUGA SNP genotype (A/C/G/T=homozygous call; H=heterozygous call; N=no-call)
UNC14714846	MegaMUGA SNP genotype (A/C/G/T=homozygous call; H=heterozygous call; N=no-call)
UNC14751974	MegaMUGA SNP genotype (A/C/G/T=homozygous call; H=heterozygous call; N=no-call)
UNC14779750	MegaMUGA SNP genotype (A/C/G/T=homozygous call; H=heterozygous call; N=no-call)
JAX00162108	MegaMUGA SNP genotype (A/C/G/T=homozygous call; H=heterozygous call; N=no-call)
UNC14810406	MegaMUGA SNP genotype (A/C/G/T=homozygous call; H=heterozygous call; N=no-call)
UNC14852712	MegaMUGA SNP genotype (A/C/G/T=homozygous call; H=heterozygous call; N=no-call)
UNC14950669	MegaMUGA SNP genotype (A/C/G/T=homozygous call; H=heterozygous call; N=no-call)
UNC14969391	MegaMUGA SNP genotype (A/C/G/T=homozygous call; H=heterozygous call; N=no-call)
UNC080265600	MegaMUGA SNP genotype (A/C/G/T=homozygous call; H=heterozygous call; N=no-call)
UNC15005808	MegaMUGA SNP genotype (A/C/G/T=homozygous call; H=heterozygous call; N=no-call)
UNC15041252	MegaMUGA SNP genotype (A/C/G/T=homozygous call; H=heterozygous call; N=no-call)
UNC15067142	MegaMUGA SNP genotype (A/C/G/T=homozygous call; H=heterozygous call; N=no-call)
UNC15100031	MegaMUGA SNP genotype (A/C/G/T=homozygous call; H=heterozygous call; N=no-call)
JAX00674318	MegaMUGA SNP genotype (A/C/G/T=homozygous call; H=heterozygous call; N=no-call)
UNC080513612	MegaMUGA SNP genotype (A/C/G/T=homozygous call; H=heterozygous call; N=no-call)
UNC15203471	MegaMUGA SNP genotype (A/C/G/T=homozygous call; H=heterozygous call; N=no-call)
UNC15226188	MegaMUGA SNP genotype (A/C/G/T=homozygous call; H=heterozygous call; N=no-call)
UNC080522188	MegaMUGA SNP genotype (A/C/G/T=homozygous call; H=heterozygous call; N=no-call)
UNC15298755	MegaMUGA SNP genotype (A/C/G/T=homozygous call; H=heterozygous call; N=no-call)
UNC15334165	MegaMUGA SNP genotype (A/C/G/T=homozygous call; H=heterozygous call; N=no-call)
UNC15373635	MegaMUGA SNP genotype (A/C/G/T=homozygous call; H=heterozygous call; N=no-call)
UNC15409577	MegaMUGA SNP genotype (A/C/G/T=homozygous call; H=heterozygous call; N=no-call)
UNC15429900	MegaMUGA SNP genotype (A/C/G/T=homozygous call; H=heterozygous call; N=no-call)
UNC15455069	MegaMUGA SNP genotype (A/C/G/T=homozygous call; H=heterozygous call; N=no-call)
UNC15480866	MegaMUGA SNP genotype (A/C/G/T=homozygous call; H=heterozygous call; N=no-call)
UNC15503960	MegaMUGA SNP genotype (A/C/G/T=homozygous call; H=heterozygous call; N=no-call)
UNC15544090	MegaMUGA SNP genotype (A/C/G/T=homozygous call; H=heterozygous call; N=no-call)
UNC15553333	MegaMUGA SNP genotype (A/C/G/T=homozygous call; H=heterozygous call; N=no-call)
JAX00681656	MegaMUGA SNP genotype (A/C/G/T=homozygous call; H=heterozygous call; N=no-call)
JAX00166999	MegaMUGA SNP genotype (A/C/G/T=homozygous call; H=heterozygous call; N=no-call)
UNC15657905	MegaMUGA SNP genotype (A/C/G/T=homozygous call; H=heterozygous call; N=no-call)
UNC15678694	MegaMUGA SNP genotype (A/C/G/T=homozygous call; H=heterozygous call; N=no-call)
UNC15724143	MegaMUGA SNP genotype (A/C/G/T=homozygous call; H=heterozygous call; N=no-call)
UNC15752039	MegaMUGA SNP genotype (A/C/G/T=homozygous call; H=heterozygous call; N=no-call)
JAX00167632	MegaMUGA SNP genotype (A/C/G/T=homozygous call; H=heterozygous call; N=no-call)
UNC15775930	MegaMUGA SNP genotype (A/C/G/T=homozygous call; H=heterozygous call; N=no-call)
UNC090009177	MegaMUGA SNP genotype (A/C/G/T=homozygous call; H=heterozygous call; N=no-call)
UNC090309084	MegaMUGA SNP genotype (A/C/G/T=homozygous call; H=heterozygous call; N=no-call)
UNC15865886	MegaMUGA SNP genotype (A/C/G/T=homozygous call; H=heterozygous call; N=no-call)
JAX00170856	MegaMUGA SNP genotype (A/C/G/T=homozygous call; H=heterozygous call; N=no-call)
UNC16329954	MegaMUGA SNP genotype (A/C/G/T=homozygous call; H=heterozygous call; N=no-call)
UNC16907172	MegaMUGA SNP genotype (A/C/G/T=homozygous call; H=heterozygous call; N=no-call)
UNC16946746	MegaMUGA SNP genotype (A/C/G/T=homozygous call; H=heterozygous call; N=no-call)
UNC16977294	MegaMUGA SNP genotype (A/C/G/T=homozygous call; H=heterozygous call; N=no-call)
UNC17007102	MegaMUGA SNP genotype (A/C/G/T=homozygous call; H=heterozygous call; N=no-call)
UNC17022898	MegaMUGA SNP genotype (A/C/G/T=homozygous call; H=heterozygous call; N=no-call)
UNC17062023	MegaMUGA SNP genotype (A/C/G/T=homozygous call; H=heterozygous call; N=no-call)
UNC17299290	MegaMUGA SNP genotype (A/C/G/T=homozygous call; H=heterozygous call; N=no-call)
UNC17313322	MegaMUGA SNP genotype (A/C/G/T=homozygous call; H=heterozygous call; N=no-call)
JAX00281276	MegaMUGA SNP genotype (A/C/G/T=homozygous call; H=heterozygous call; N=no-call)
backupUNC100004350	MegaMUGA SNP genotype (A/C/G/T=homozygous call; H=heterozygous call; N=no-call)
CEAJAX00014673	MegaMUGA SNP genotype (A/C/G/T=homozygous call; H=heterozygous call; N=no-call)
UNC17410695	MegaMUGA SNP genotype (A/C/G/T=homozygous call; H=heterozygous call; N=no-call)
UNC17431065	MegaMUGA SNP genotype (A/C/G/T=homozygous call; H=heterozygous call; N=no-call)
UNC17444797	MegaMUGA SNP genotype (A/C/G/T=homozygous call; H=heterozygous call; N=no-call)
UNC17464953	MegaMUGA SNP genotype (A/C/G/T=homozygous call; H=heterozygous call; N=no-call)
JAX00015258	MegaMUGA SNP genotype (A/C/G/T=homozygous call; H=heterozygous call; N=no-call)
UNC17502015	MegaMUGA SNP genotype (A/C/G/T=homozygous call; H=heterozygous call; N=no-call)
UNC17533830	MegaMUGA SNP genotype (A/C/G/T=homozygous call; H=heterozygous call; N=no-call)
UNC17548489	MegaMUGA SNP genotype (A/C/G/T=homozygous call; H=heterozygous call; N=no-call)
JAX00284990	MegaMUGA SNP genotype (A/C/G/T=homozygous call; H=heterozygous call; N=no-call)
backupJAX00285124	MegaMUGA SNP genotype (A/C/G/T=homozygous call; H=heterozygous call; N=no-call)
JAX00285629	MegaMUGA SNP genotype (A/C/G/T=homozygous call; H=heterozygous call; N=no-call)
UNC17640010	MegaMUGA SNP genotype (A/C/G/T=homozygous call; H=heterozygous call; N=no-call)
UNC100581653	MegaMUGA SNP genotype (A/C/G/T=homozygous call; H=heterozygous call; N=no-call)
UNC17680978	MegaMUGA SNP genotype (A/C/G/T=homozygous call; H=heterozygous call; N=no-call)
UNC17766817	MegaMUGA SNP genotype (A/C/G/T=homozygous call; H=heterozygous call; N=no-call)
UNC17793629	MegaMUGA SNP genotype (A/C/G/T=homozygous call; H=heterozygous call; N=no-call)
UNC100762060	MegaMUGA SNP genotype (A/C/G/T=homozygous call; H=heterozygous call; N=no-call)
UNC100059810	MegaMUGA SNP genotype (A/C/G/T=homozygous call; H=heterozygous call; N=no-call)
B6_rs29377979	MegaMUGA SNP genotype (A/C/G/T=homozygous call; H=heterozygous call; N=no-call)
UNC18024118	MegaMUGA SNP genotype (A/C/G/T=homozygous call; H=heterozygous call; N=no-call)
UNC100071604	MegaMUGA SNP genotype (A/C/G/T=homozygous call; H=heterozygous call; N=no-call)
UNC18133570	MegaMUGA SNP genotype (A/C/G/T=homozygous call; H=heterozygous call; N=no-call)
JAX00291608	MegaMUGA SNP genotype (A/C/G/T=homozygous call; H=heterozygous call; N=no-call)
UNC18180086	MegaMUGA SNP genotype (A/C/G/T=homozygous call; H=heterozygous call; N=no-call)
JAX00019474	MegaMUGA SNP genotype (A/C/G/T=homozygous call; H=heterozygous call; N=no-call)
UNC100965910	MegaMUGA SNP genotype (A/C/G/T=homozygous call; H=heterozygous call; N=no-call)
UNC100088717	MegaMUGA SNP genotype (A/C/G/T=homozygous call; H=heterozygous call; N=no-call)
B6_rs29349055	MegaMUGA SNP genotype (A/C/G/T=homozygous call; H=heterozygous call; N=no-call)
UNC100214691	MegaMUGA SNP genotype (A/C/G/T=homozygous call; H=heterozygous call; N=no-call)
UNC100092985	MegaMUGA SNP genotype (A/C/G/T=homozygous call; H=heterozygous call; N=no-call)
UNC18335095	MegaMUGA SNP genotype (A/C/G/T=homozygous call; H=heterozygous call; N=no-call)
UNC18364309	MegaMUGA SNP genotype (A/C/G/T=homozygous call; H=heterozygous call; N=no-call)
UNC18382395	MegaMUGA SNP genotype (A/C/G/T=homozygous call; H=heterozygous call; N=no-call)
UNC18423732	MegaMUGA SNP genotype (A/C/G/T=homozygous call; H=heterozygous call; N=no-call)
UNC18444727	MegaMUGA SNP genotype (A/C/G/T=homozygous call; H=heterozygous call; N=no-call)
UNC18469139	MegaMUGA SNP genotype (A/C/G/T=homozygous call; H=heterozygous call; N=no-call)
JAX00187391	MegaMUGA SNP genotype (A/C/G/T=homozygous call; H=heterozygous call; N=no-call)
B6_rs13480728	MegaMUGA SNP genotype (A/C/G/T=homozygous call; H=heterozygous call; N=no-call)
UNC18583438	MegaMUGA SNP genotype (A/C/G/T=homozygous call; H=heterozygous call; N=no-call)
UNC18607473	MegaMUGA SNP genotype (A/C/G/T=homozygous call; H=heterozygous call; N=no-call)
UNC100122470	MegaMUGA SNP genotype (A/C/G/T=homozygous call; H=heterozygous call; N=no-call)
UNC100126319	MegaMUGA SNP genotype (A/C/G/T=homozygous call; H=heterozygous call; N=no-call)
UNC18715599	MegaMUGA SNP genotype (A/C/G/T=homozygous call; H=heterozygous call; N=no-call)
backupUNC100251964	MegaMUGA SNP genotype (A/C/G/T=homozygous call; H=heterozygous call; N=no-call)
UNC18785091	MegaMUGA SNP genotype (A/C/G/T=homozygous call; H=heterozygous call; N=no-call)
UNC18805378	MegaMUGA SNP genotype (A/C/G/T=homozygous call; H=heterozygous call; N=no-call)
JAX00022929	MegaMUGA SNP genotype (A/C/G/T=homozygous call; H=heterozygous call; N=no-call)
UNC100133723	MegaMUGA SNP genotype (A/C/G/T=homozygous call; H=heterozygous call; N=no-call)
UNC18903890	MegaMUGA SNP genotype (A/C/G/T=homozygous call; H=heterozygous call; N=no-call)
UNC18931772	MegaMUGA SNP genotype (A/C/G/T=homozygous call; H=heterozygous call; N=no-call)
JAX00023839	MegaMUGA SNP genotype (A/C/G/T=homozygous call; H=heterozygous call; N=no-call)
UNC19007656	MegaMUGA SNP genotype (A/C/G/T=homozygous call; H=heterozygous call; N=no-call)
UNC19039867	MegaMUGA SNP genotype (A/C/G/T=homozygous call; H=heterozygous call; N=no-call)
UNC19072079	MegaMUGA SNP genotype (A/C/G/T=homozygous call; H=heterozygous call; N=no-call)
UNC19093440	MegaMUGA SNP genotype (A/C/G/T=homozygous call; H=heterozygous call; N=no-call)
UNC19127275	MegaMUGA SNP genotype (A/C/G/T=homozygous call; H=heterozygous call; N=no-call)
UNC19169985	MegaMUGA SNP genotype (A/C/G/T=homozygous call; H=heterozygous call; N=no-call)
UNC19199582	MegaMUGA SNP genotype (A/C/G/T=homozygous call; H=heterozygous call; N=no-call)
UNC19239754	MegaMUGA SNP genotype (A/C/G/T=homozygous call; H=heterozygous call; N=no-call)
JAX00305978	MegaMUGA SNP genotype (A/C/G/T=homozygous call; H=heterozygous call; N=no-call)
UNC19284391	MegaMUGA SNP genotype (A/C/G/T=homozygous call; H=heterozygous call; N=no-call)
UNC19316474	MegaMUGA SNP genotype (A/C/G/T=homozygous call; H=heterozygous call; N=no-call)
UNC19340103	MegaMUGA SNP genotype (A/C/G/T=homozygous call; H=heterozygous call; N=no-call)
UNC19373984	MegaMUGA SNP genotype (A/C/G/T=homozygous call; H=heterozygous call; N=no-call)
UNC19412048	MegaMUGA SNP genotype (A/C/G/T=homozygous call; H=heterozygous call; N=no-call)
UNC19426979	MegaMUGA SNP genotype (A/C/G/T=homozygous call; H=heterozygous call; N=no-call)
UNC19455303	MegaMUGA SNP genotype (A/C/G/T=homozygous call; H=heterozygous call; N=no-call)
UNC19477508	MegaMUGA SNP genotype (A/C/G/T=homozygous call; H=heterozygous call; N=no-call)
JAX00026712	MegaMUGA SNP genotype (A/C/G/T=homozygous call; H=heterozygous call; N=no-call)
UNC110057122	MegaMUGA SNP genotype (A/C/G/T=homozygous call; H=heterozygous call; N=no-call)
UNC19538677	MegaMUGA SNP genotype (A/C/G/T=homozygous call; H=heterozygous call; N=no-call)
UNC19573614	MegaMUGA SNP genotype (A/C/G/T=homozygous call; H=heterozygous call; N=no-call)
JAX00027199	MegaMUGA SNP genotype (A/C/G/T=homozygous call; H=heterozygous call; N=no-call)
UNC19619972	MegaMUGA SNP genotype (A/C/G/T=homozygous call; H=heterozygous call; N=no-call)
UNC19784137	MegaMUGA SNP genotype (A/C/G/T=homozygous call; H=heterozygous call; N=no-call)
UNC19805699	MegaMUGA SNP genotype (A/C/G/T=homozygous call; H=heterozygous call; N=no-call)
UNC19842911	MegaMUGA SNP genotype (A/C/G/T=homozygous call; H=heterozygous call; N=no-call)
UNC19870921	MegaMUGA SNP genotype (A/C/G/T=homozygous call; H=heterozygous call; N=no-call)
UNC110108213	MegaMUGA SNP genotype (A/C/G/T=homozygous call; H=heterozygous call; N=no-call)
UNC19912409	MegaMUGA SNP genotype (A/C/G/T=homozygous call; H=heterozygous call; N=no-call)
UNC19931684	MegaMUGA SNP genotype (A/C/G/T=homozygous call; H=heterozygous call; N=no-call)
UNC19955804	MegaMUGA SNP genotype (A/C/G/T=homozygous call; H=heterozygous call; N=no-call)
UNC19976945	MegaMUGA SNP genotype (A/C/G/T=homozygous call; H=heterozygous call; N=no-call)
UNC110117765	MegaMUGA SNP genotype (A/C/G/T=homozygous call; H=heterozygous call; N=no-call)
UNC20034637	MegaMUGA SNP genotype (A/C/G/T=homozygous call; H=heterozygous call; N=no-call)
UNC20050318	MegaMUGA SNP genotype (A/C/G/T=homozygous call; H=heterozygous call; N=no-call)
UNC20065316	MegaMUGA SNP genotype (A/C/G/T=homozygous call; H=heterozygous call; N=no-call)
UNC20092603	MegaMUGA SNP genotype (A/C/G/T=homozygous call; H=heterozygous call; N=no-call)
UNC20131165	MegaMUGA SNP genotype (A/C/G/T=homozygous call; H=heterozygous call; N=no-call)
UNC20160973	MegaMUGA SNP genotype (A/C/G/T=homozygous call; H=heterozygous call; N=no-call)
UNC20177005	MegaMUGA SNP genotype (A/C/G/T=homozygous call; H=heterozygous call; N=no-call)
UNC20202374	MegaMUGA SNP genotype (A/C/G/T=homozygous call; H=heterozygous call; N=no-call)
UNC20218075	MegaMUGA SNP genotype (A/C/G/T=homozygous call; H=heterozygous call; N=no-call)
UNC20235902	MegaMUGA SNP genotype (A/C/G/T=homozygous call; H=heterozygous call; N=no-call)
JAX00031067	MegaMUGA SNP genotype (A/C/G/T=homozygous call; H=heterozygous call; N=no-call)
JAX00031176	MegaMUGA SNP genotype (A/C/G/T=homozygous call; H=heterozygous call; N=no-call)
UNC20292281	MegaMUGA SNP genotype (A/C/G/T=homozygous call; H=heterozygous call; N=no-call)
JAX00321020	MegaMUGA SNP genotype (A/C/G/T=homozygous call; H=heterozygous call; N=no-call)
UNC20336223	MegaMUGA SNP genotype (A/C/G/T=homozygous call; H=heterozygous call; N=no-call)
UNC20359680	MegaMUGA SNP genotype (A/C/G/T=homozygous call; H=heterozygous call; N=no-call)
UNC20402398	MegaMUGA SNP genotype (A/C/G/T=homozygous call; H=heterozygous call; N=no-call)
UNC20428074	MegaMUGA SNP genotype (A/C/G/T=homozygous call; H=heterozygous call; N=no-call)
UNC20457694	MegaMUGA SNP genotype (A/C/G/T=homozygous call; H=heterozygous call; N=no-call)
UNC20474331	MegaMUGA SNP genotype (A/C/G/T=homozygous call; H=heterozygous call; N=no-call)
UNC20494912	MegaMUGA SNP genotype (A/C/G/T=homozygous call; H=heterozygous call; N=no-call)
UNC20544708	MegaMUGA SNP genotype (A/C/G/T=homozygous call; H=heterozygous call; N=no-call)
UNC20555752	MegaMUGA SNP genotype (A/C/G/T=homozygous call; H=heterozygous call; N=no-call)
UNC20569724	MegaMUGA SNP genotype (A/C/G/T=homozygous call; H=heterozygous call; N=no-call)
backupUNC120346225	MegaMUGA SNP genotype (A/C/G/T=homozygous call; H=heterozygous call; N=no-call)
UNC20609857	MegaMUGA SNP genotype (A/C/G/T=homozygous call; H=heterozygous call; N=no-call)
JAX00033265	MegaMUGA SNP genotype (A/C/G/T=homozygous call; H=heterozygous call; N=no-call)
UNC20647170	MegaMUGA SNP genotype (A/C/G/T=homozygous call; H=heterozygous call; N=no-call)
UNC20669236	MegaMUGA SNP genotype (A/C/G/T=homozygous call; H=heterozygous call; N=no-call)
UNC20698942	MegaMUGA SNP genotype (A/C/G/T=homozygous call; H=heterozygous call; N=no-call)
UNC20717435	MegaMUGA SNP genotype (A/C/G/T=homozygous call; H=heterozygous call; N=no-call)
UNC120694965	MegaMUGA SNP genotype (A/C/G/T=homozygous call; H=heterozygous call; N=no-call)
UNC20723054	MegaMUGA SNP genotype (A/C/G/T=homozygous call; H=heterozygous call; N=no-call)
UNC20730998	MegaMUGA SNP genotype (A/C/G/T=homozygous call; H=heterozygous call; N=no-call)
UNC20742271	MegaMUGA SNP genotype (A/C/G/T=homozygous call; H=heterozygous call; N=no-call)
UNC120056080	MegaMUGA SNP genotype (A/C/G/T=homozygous call; H=heterozygous call; N=no-call)
UNC20790905	MegaMUGA SNP genotype (A/C/G/T=homozygous call; H=heterozygous call; N=no-call)
UNC20823943	MegaMUGA SNP genotype (A/C/G/T=homozygous call; H=heterozygous call; N=no-call)
JAX00034627	MegaMUGA SNP genotype (A/C/G/T=homozygous call; H=heterozygous call; N=no-call)
JAX00200022	MegaMUGA SNP genotype (A/C/G/T=homozygous call; H=heterozygous call; N=no-call)
UNC20886257	MegaMUGA SNP genotype (A/C/G/T=homozygous call; H=heterozygous call; N=no-call)
JAX00034992	MegaMUGA SNP genotype (A/C/G/T=homozygous call; H=heterozygous call; N=no-call)
UNC20942827	MegaMUGA SNP genotype (A/C/G/T=homozygous call; H=heterozygous call; N=no-call)
UNC20973825	MegaMUGA SNP genotype (A/C/G/T=homozygous call; H=heterozygous call; N=no-call)
UNC21005932	MegaMUGA SNP genotype (A/C/G/T=homozygous call; H=heterozygous call; N=no-call)
JAX00035692	MegaMUGA SNP genotype (A/C/G/T=homozygous call; H=heterozygous call; N=no-call)
UNC21066592	MegaMUGA SNP genotype (A/C/G/T=homozygous call; H=heterozygous call; N=no-call)
UNC21092509	MegaMUGA SNP genotype (A/C/G/T=homozygous call; H=heterozygous call; N=no-call)
UNC21117106	MegaMUGA SNP genotype (A/C/G/T=homozygous call; H=heterozygous call; N=no-call)
JAX00334155	MegaMUGA SNP genotype (A/C/G/T=homozygous call; H=heterozygous call; N=no-call)
JAX00334524	MegaMUGA SNP genotype (A/C/G/T=homozygous call; H=heterozygous call; N=no-call)
UNC21178055	MegaMUGA SNP genotype (A/C/G/T=homozygous call; H=heterozygous call; N=no-call)
UNC21196056	MegaMUGA SNP genotype (A/C/G/T=homozygous call; H=heterozygous call; N=no-call)
UNC21229786	MegaMUGA SNP genotype (A/C/G/T=homozygous call; H=heterozygous call; N=no-call)
UNC21262447	MegaMUGA SNP genotype (A/C/G/T=homozygous call; H=heterozygous call; N=no-call)
UNC21279203	MegaMUGA SNP genotype (A/C/G/T=homozygous call; H=heterozygous call; N=no-call)
UNC21295946	MegaMUGA SNP genotype (A/C/G/T=homozygous call; H=heterozygous call; N=no-call)
backupUNC120170285	MegaMUGA SNP genotype (A/C/G/T=homozygous call; H=heterozygous call; N=no-call)
UNC21334573	MegaMUGA SNP genotype (A/C/G/T=homozygous call; H=heterozygous call; N=no-call)
UNC21355478	MegaMUGA SNP genotype (A/C/G/T=homozygous call; H=heterozygous call; N=no-call)
UNC21380282	MegaMUGA SNP genotype (A/C/G/T=homozygous call; H=heterozygous call; N=no-call)
UNC21407991	MegaMUGA SNP genotype (A/C/G/T=homozygous call; H=heterozygous call; N=no-call)
backupUNC120189472	MegaMUGA SNP genotype (A/C/G/T=homozygous call; H=heterozygous call; N=no-call)
JAX00338787	MegaMUGA SNP genotype (A/C/G/T=homozygous call; H=heterozygous call; N=no-call)
JAX00339050	MegaMUGA SNP genotype (A/C/G/T=homozygous call; H=heterozygous call; N=no-call)
UNC21470690	MegaMUGA SNP genotype (A/C/G/T=homozygous call; H=heterozygous call; N=no-call)
UNC120426410	MegaMUGA SNP genotype (A/C/G/T=homozygous call; H=heterozygous call; N=no-call)
UNC21515564	MegaMUGA SNP genotype (A/C/G/T=homozygous call; H=heterozygous call; N=no-call)
UNC21539522	MegaMUGA SNP genotype (A/C/G/T=homozygous call; H=heterozygous call; N=no-call)
UNC21558822	MegaMUGA SNP genotype (A/C/G/T=homozygous call; H=heterozygous call; N=no-call)
UNC21572277	MegaMUGA SNP genotype (A/C/G/T=homozygous call; H=heterozygous call; N=no-call)
UNC21584188	MegaMUGA SNP genotype (A/C/G/T=homozygous call; H=heterozygous call; N=no-call)
JAX00341351	MegaMUGA SNP genotype (A/C/G/T=homozygous call; H=heterozygous call; N=no-call)
UNC120332936	MegaMUGA SNP genotype (A/C/G/T=homozygous call; H=heterozygous call; N=no-call)
UNC21659553	MegaMUGA SNP genotype (A/C/G/T=homozygous call; H=heterozygous call; N=no-call)
JAX00342378	MegaMUGA SNP genotype (A/C/G/T=homozygous call; H=heterozygous call; N=no-call)
JAX00342730	MegaMUGA SNP genotype (A/C/G/T=homozygous call; H=heterozygous call; N=no-call)
UNC21737291	MegaMUGA SNP genotype (A/C/G/T=homozygous call; H=heterozygous call; N=no-call)
UNC21755025	MegaMUGA SNP genotype (A/C/G/T=homozygous call; H=heterozygous call; N=no-call)
UNC21770606	MegaMUGA SNP genotype (A/C/G/T=homozygous call; H=heterozygous call; N=no-call)
UNC21779963	MegaMUGA SNP genotype (A/C/G/T=homozygous call; H=heterozygous call; N=no-call)
JAX00344185	MegaMUGA SNP genotype (A/C/G/T=homozygous call; H=heterozygous call; N=no-call)
UNC21825884	MegaMUGA SNP genotype (A/C/G/T=homozygous call; H=heterozygous call; N=no-call)
UNC21846007	MegaMUGA SNP genotype (A/C/G/T=homozygous call; H=heterozygous call; N=no-call)
UNC21870094	MegaMUGA SNP genotype (A/C/G/T=homozygous call; H=heterozygous call; N=no-call)
UNC21897329	MegaMUGA SNP genotype (A/C/G/T=homozygous call; H=heterozygous call; N=no-call)
UNC21988536	MegaMUGA SNP genotype (A/C/G/T=homozygous call; H=heterozygous call; N=no-call)
UNC22022976	MegaMUGA SNP genotype (A/C/G/T=homozygous call; H=heterozygous call; N=no-call)
UNC22954569	MegaMUGA SNP genotype (A/C/G/T=homozygous call; H=heterozygous call; N=no-call)
UNC22970628	MegaMUGA SNP genotype (A/C/G/T=homozygous call; H=heterozygous call; N=no-call)
UNC130148927	MegaMUGA SNP genotype (A/C/G/T=homozygous call; H=heterozygous call; N=no-call)
UNC23007013	MegaMUGA SNP genotype (A/C/G/T=homozygous call; H=heterozygous call; N=no-call)
UNC23031994	MegaMUGA SNP genotype (A/C/G/T=homozygous call; H=heterozygous call; N=no-call)
UNC23058483	MegaMUGA SNP genotype (A/C/G/T=homozygous call; H=heterozygous call; N=no-call)
JAX00366153	MegaMUGA SNP genotype (A/C/G/T=homozygous call; H=heterozygous call; N=no-call)
UNC23112097	MegaMUGA SNP genotype (A/C/G/T=homozygous call; H=heterozygous call; N=no-call)
UNC23136357	MegaMUGA SNP genotype (A/C/G/T=homozygous call; H=heterozygous call; N=no-call)
JAX00047955	MegaMUGA SNP genotype (A/C/G/T=homozygous call; H=heterozygous call; N=no-call)
UNC23173028	MegaMUGA SNP genotype (A/C/G/T=homozygous call; H=heterozygous call; N=no-call)
UNC23193931	MegaMUGA SNP genotype (A/C/G/T=homozygous call; H=heterozygous call; N=no-call)
UNC130178222	MegaMUGA SNP genotype (A/C/G/T=homozygous call; H=heterozygous call; N=no-call)
UNC23246818	MegaMUGA SNP genotype (A/C/G/T=homozygous call; H=heterozygous call; N=no-call)
UNC23272000	MegaMUGA SNP genotype (A/C/G/T=homozygous call; H=heterozygous call; N=no-call)
UNC23296650	MegaMUGA SNP genotype (A/C/G/T=homozygous call; H=heterozygous call; N=no-call)
UNC23319737	MegaMUGA SNP genotype (A/C/G/T=homozygous call; H=heterozygous call; N=no-call)
UNC23357638	MegaMUGA SNP genotype (A/C/G/T=homozygous call; H=heterozygous call; N=no-call)
UNC23395585	MegaMUGA SNP genotype (A/C/G/T=homozygous call; H=heterozygous call; N=no-call)
UNC23406166	MegaMUGA SNP genotype (A/C/G/T=homozygous call; H=heterozygous call; N=no-call)
UNC23442164	MegaMUGA SNP genotype (A/C/G/T=homozygous call; H=heterozygous call; N=no-call)
UNC23470451	MegaMUGA SNP genotype (A/C/G/T=homozygous call; H=heterozygous call; N=no-call)
UNC23498994	MegaMUGA SNP genotype (A/C/G/T=homozygous call; H=heterozygous call; N=no-call)
JAX00049793	MegaMUGA SNP genotype (A/C/G/T=homozygous call; H=heterozygous call; N=no-call)
JAX00372254	MegaMUGA SNP genotype (A/C/G/T=homozygous call; H=heterozygous call; N=no-call)
JAX00372574	MegaMUGA SNP genotype (A/C/G/T=homozygous call; H=heterozygous call; N=no-call)
UNC140035077	MegaMUGA SNP genotype (A/C/G/T=homozygous call; H=heterozygous call; N=no-call)
UNC140044177	MegaMUGA SNP genotype (A/C/G/T=homozygous call; H=heterozygous call; N=no-call)
JAX00373449	MegaMUGA SNP genotype (A/C/G/T=homozygous call; H=heterozygous call; N=no-call)
JAX00373763	MegaMUGA SNP genotype (A/C/G/T=homozygous call; H=heterozygous call; N=no-call)
backupUNC140094755	MegaMUGA SNP genotype (A/C/G/T=homozygous call; H=heterozygous call; N=no-call)
UNC23670820	MegaMUGA SNP genotype (A/C/G/T=homozygous call; H=heterozygous call; N=no-call)
JAX00375038	MegaMUGA SNP genotype (A/C/G/T=homozygous call; H=heterozygous call; N=no-call)
JAX00375849	MegaMUGA SNP genotype (A/C/G/T=homozygous call; H=heterozygous call; N=no-call)
JAX00051478	MegaMUGA SNP genotype (A/C/G/T=homozygous call; H=heterozygous call; N=no-call)
UNC23825504	MegaMUGA SNP genotype (A/C/G/T=homozygous call; H=heterozygous call; N=no-call)
UNC23835921	MegaMUGA SNP genotype (A/C/G/T=homozygous call; H=heterozygous call; N=no-call)
UNC140151056	MegaMUGA SNP genotype (A/C/G/T=homozygous call; H=heterozygous call; N=no-call)
UNC23940259	MegaMUGA SNP genotype (A/C/G/T=homozygous call; H=heterozygous call; N=no-call)
UNC23956753	MegaMUGA SNP genotype (A/C/G/T=homozygous call; H=heterozygous call; N=no-call)
UNC23979048	MegaMUGA SNP genotype (A/C/G/T=homozygous call; H=heterozygous call; N=no-call)
UNC23987848	MegaMUGA SNP genotype (A/C/G/T=homozygous call; H=heterozygous call; N=no-call)
UNC140923270	MegaMUGA SNP genotype (A/C/G/T=homozygous call; H=heterozygous call; N=no-call)
UNC24016413	MegaMUGA SNP genotype (A/C/G/T=homozygous call; H=heterozygous call; N=no-call)
UNC24026616	MegaMUGA SNP genotype (A/C/G/T=homozygous call; H=heterozygous call; N=no-call)
UNC24036171	MegaMUGA SNP genotype (A/C/G/T=homozygous call; H=heterozygous call; N=no-call)
UNC140216578	MegaMUGA SNP genotype (A/C/G/T=homozygous call; H=heterozygous call; N=no-call)
UNC24076720	MegaMUGA SNP genotype (A/C/G/T=homozygous call; H=heterozygous call; N=no-call)
UNC24101886	MegaMUGA SNP genotype (A/C/G/T=homozygous call; H=heterozygous call; N=no-call)
UNC24117994	MegaMUGA SNP genotype (A/C/G/T=homozygous call; H=heterozygous call; N=no-call)
UNC140223948	MegaMUGA SNP genotype (A/C/G/T=homozygous call; H=heterozygous call; N=no-call)
UNC24169095	MegaMUGA SNP genotype (A/C/G/T=homozygous call; H=heterozygous call; N=no-call)
UNC24185442	MegaMUGA SNP genotype (A/C/G/T=homozygous call; H=heterozygous call; N=no-call)
UNC24202144	MegaMUGA SNP genotype (A/C/G/T=homozygous call; H=heterozygous call; N=no-call)
UNC24229368	MegaMUGA SNP genotype (A/C/G/T=homozygous call; H=heterozygous call; N=no-call)
UNC24249404	MegaMUGA SNP genotype (A/C/G/T=homozygous call; H=heterozygous call; N=no-call)
UNC24283981	MegaMUGA SNP genotype (A/C/G/T=homozygous call; H=heterozygous call; N=no-call)
UNC24302420	MegaMUGA SNP genotype (A/C/G/T=homozygous call; H=heterozygous call; N=no-call)
UNC24319928	MegaMUGA SNP genotype (A/C/G/T=homozygous call; H=heterozygous call; N=no-call)
backupUNC140281170	MegaMUGA SNP genotype (A/C/G/T=homozygous call; H=heterozygous call; N=no-call)
JAX00385798	MegaMUGA SNP genotype (A/C/G/T=homozygous call; H=heterozygous call; N=no-call)
UNC24400672	MegaMUGA SNP genotype (A/C/G/T=homozygous call; H=heterozygous call; N=no-call)
JAX00056045	MegaMUGA SNP genotype (A/C/G/T=homozygous call; H=heterozygous call; N=no-call)
UNC140304467	MegaMUGA SNP genotype (A/C/G/T=homozygous call; H=heterozygous call; N=no-call)
UNC24598868	MegaMUGA SNP genotype (A/C/G/T=homozygous call; H=heterozygous call; N=no-call)
UNC24625936	MegaMUGA SNP genotype (A/C/G/T=homozygous call; H=heterozygous call; N=no-call)
UNC24640516	MegaMUGA SNP genotype (A/C/G/T=homozygous call; H=heterozygous call; N=no-call)
UNC24654302	MegaMUGA SNP genotype (A/C/G/T=homozygous call; H=heterozygous call; N=no-call)
UNC24668986	MegaMUGA SNP genotype (A/C/G/T=homozygous call; H=heterozygous call; N=no-call)
JAX00389172	MegaMUGA SNP genotype (A/C/G/T=homozygous call; H=heterozygous call; N=no-call)
UNC24702734	MegaMUGA SNP genotype (A/C/G/T=homozygous call; H=heterozygous call; N=no-call)
JAX00389796	MegaMUGA SNP genotype (A/C/G/T=homozygous call; H=heterozygous call; N=no-call)
UNC24783683	MegaMUGA SNP genotype (A/C/G/T=homozygous call; H=heterozygous call; N=no-call)
UNC24819031	MegaMUGA SNP genotype (A/C/G/T=homozygous call; H=heterozygous call; N=no-call)
UNC24834053	MegaMUGA SNP genotype (A/C/G/T=homozygous call; H=heterozygous call; N=no-call)
UNC24870220	MegaMUGA SNP genotype (A/C/G/T=homozygous call; H=heterozygous call; N=no-call)
UNC24889627	MegaMUGA SNP genotype (A/C/G/T=homozygous call; H=heterozygous call; N=no-call)
backupUNC150000076	MegaMUGA SNP genotype (A/C/G/T=homozygous call; H=heterozygous call; N=no-call)
UNC24952531	MegaMUGA SNP genotype (A/C/G/T=homozygous call; H=heterozygous call; N=no-call)
B6_rs13459145	MegaMUGA SNP genotype (A/C/G/T=homozygous call; H=heterozygous call; N=no-call)
UNC150323622	MegaMUGA SNP genotype (A/C/G/T=homozygous call; H=heterozygous call; N=no-call)
JAX00058901	MegaMUGA SNP genotype (A/C/G/T=homozygous call; H=heterozygous call; N=no-call)
UNC25042175	MegaMUGA SNP genotype (A/C/G/T=homozygous call; H=heterozygous call; N=no-call)
UNC150011564	MegaMUGA SNP genotype (A/C/G/T=homozygous call; H=heterozygous call; N=no-call)
UNC150015134	MegaMUGA SNP genotype (A/C/G/T=homozygous call; H=heterozygous call; N=no-call)
JAX00396567	MegaMUGA SNP genotype (A/C/G/T=homozygous call; H=heterozygous call; N=no-call)
UNC150082801	MegaMUGA SNP genotype (A/C/G/T=homozygous call; H=heterozygous call; N=no-call)
backupUNC150092671	MegaMUGA SNP genotype (A/C/G/T=homozygous call; H=heterozygous call; N=no-call)
UNC150105434	MegaMUGA SNP genotype (A/C/G/T=homozygous call; H=heterozygous call; N=no-call)
UNC25355832	MegaMUGA SNP genotype (A/C/G/T=homozygous call; H=heterozygous call; N=no-call)
UNC25379317	MegaMUGA SNP genotype (A/C/G/T=homozygous call; H=heterozygous call; N=no-call)
UNC25403613	MegaMUGA SNP genotype (A/C/G/T=homozygous call; H=heterozygous call; N=no-call)
UNC25431675	MegaMUGA SNP genotype (A/C/G/T=homozygous call; H=heterozygous call; N=no-call)
UNC25448564	MegaMUGA SNP genotype (A/C/G/T=homozygous call; H=heterozygous call; N=no-call)
JAX00061349	MegaMUGA SNP genotype (A/C/G/T=homozygous call; H=heterozygous call; N=no-call)
UNC150312277	MegaMUGA SNP genotype (A/C/G/T=homozygous call; H=heterozygous call; N=no-call)
UNC25511451	MegaMUGA SNP genotype (A/C/G/T=homozygous call; H=heterozygous call; N=no-call)
backupUNC150769490	MegaMUGA SNP genotype (A/C/G/T=homozygous call; H=heterozygous call; N=no-call)
UNC25566908	MegaMUGA SNP genotype (A/C/G/T=homozygous call; H=heterozygous call; N=no-call)
UNC25592884	MegaMUGA SNP genotype (A/C/G/T=homozygous call; H=heterozygous call; N=no-call)
UNC25611702	MegaMUGA SNP genotype (A/C/G/T=homozygous call; H=heterozygous call; N=no-call)
JAX00401478	MegaMUGA SNP genotype (A/C/G/T=homozygous call; H=heterozygous call; N=no-call)
JAX00062300	MegaMUGA SNP genotype (A/C/G/T=homozygous call; H=heterozygous call; N=no-call)
UNC25669867	MegaMUGA SNP genotype (A/C/G/T=homozygous call; H=heterozygous call; N=no-call)
backupUNC150204243	MegaMUGA SNP genotype (A/C/G/T=homozygous call; H=heterozygous call; N=no-call)
UNC25716381	MegaMUGA SNP genotype (A/C/G/T=homozygous call; H=heterozygous call; N=no-call)
UNC25740759	MegaMUGA SNP genotype (A/C/G/T=homozygous call; H=heterozygous call; N=no-call)
UNC25758948	MegaMUGA SNP genotype (A/C/G/T=homozygous call; H=heterozygous call; N=no-call)
UNC25774459	MegaMUGA SNP genotype (A/C/G/T=homozygous call; H=heterozygous call; N=no-call)
UNC25791266	MegaMUGA SNP genotype (A/C/G/T=homozygous call; H=heterozygous call; N=no-call)
UNC25811353	MegaMUGA SNP genotype (A/C/G/T=homozygous call; H=heterozygous call; N=no-call)
JAX00063406	MegaMUGA SNP genotype (A/C/G/T=homozygous call; H=heterozygous call; N=no-call)
UNC25863221	MegaMUGA SNP genotype (A/C/G/T=homozygous call; H=heterozygous call; N=no-call)
UNC25887065	MegaMUGA SNP genotype (A/C/G/T=homozygous call; H=heterozygous call; N=no-call)
UNC25909242	MegaMUGA SNP genotype (A/C/G/T=homozygous call; H=heterozygous call; N=no-call)
UNC25935786	MegaMUGA SNP genotype (A/C/G/T=homozygous call; H=heterozygous call; N=no-call)
UNC25974347	MegaMUGA SNP genotype (A/C/G/T=homozygous call; H=heterozygous call; N=no-call)
UNC26003852	MegaMUGA SNP genotype (A/C/G/T=homozygous call; H=heterozygous call; N=no-call)
UNC26023431	MegaMUGA SNP genotype (A/C/G/T=homozygous call; H=heterozygous call; N=no-call)
JAX00064722	MegaMUGA SNP genotype (A/C/G/T=homozygous call; H=heterozygous call; N=no-call)
UNC26088589	MegaMUGA SNP genotype (A/C/G/T=homozygous call; H=heterozygous call; N=no-call)
UNC26123026	MegaMUGA SNP genotype (A/C/G/T=homozygous call; H=heterozygous call; N=no-call)
UNC26157102	MegaMUGA SNP genotype (A/C/G/T=homozygous call; H=heterozygous call; N=no-call)
UNC26180159	MegaMUGA SNP genotype (A/C/G/T=homozygous call; H=heterozygous call; N=no-call)
UNC26211827	MegaMUGA SNP genotype (A/C/G/T=homozygous call; H=heterozygous call; N=no-call)
UNC26224649	MegaMUGA SNP genotype (A/C/G/T=homozygous call; H=heterozygous call; N=no-call)
UNC26247556	MegaMUGA SNP genotype (A/C/G/T=homozygous call; H=heterozygous call; N=no-call)
UNC26260015	MegaMUGA SNP genotype (A/C/G/T=homozygous call; H=heterozygous call; N=no-call)
UNC26287572	MegaMUGA SNP genotype (A/C/G/T=homozygous call; H=heterozygous call; N=no-call)
JAX00413628	MegaMUGA SNP genotype (A/C/G/T=homozygous call; H=heterozygous call; N=no-call)
UNC160199430	MegaMUGA SNP genotype (A/C/G/T=homozygous call; H=heterozygous call; N=no-call)
UNC26565655	MegaMUGA SNP genotype (A/C/G/T=homozygous call; H=heterozygous call; N=no-call)
UNC26593997	MegaMUGA SNP genotype (A/C/G/T=homozygous call; H=heterozygous call; N=no-call)
UNC160297022	MegaMUGA SNP genotype (A/C/G/T=homozygous call; H=heterozygous call; N=no-call)
UNC26624669	MegaMUGA SNP genotype (A/C/G/T=homozygous call; H=heterozygous call; N=no-call)
JAX00068330	MegaMUGA SNP genotype (A/C/G/T=homozygous call; H=heterozygous call; N=no-call)
UNC26659889	MegaMUGA SNP genotype (A/C/G/T=homozygous call; H=heterozygous call; N=no-call)
UNC26671852	MegaMUGA SNP genotype (A/C/G/T=homozygous call; H=heterozygous call; N=no-call)
UNC26695686	MegaMUGA SNP genotype (A/C/G/T=homozygous call; H=heterozygous call; N=no-call)
UNC26714046	MegaMUGA SNP genotype (A/C/G/T=homozygous call; H=heterozygous call; N=no-call)
UNC26725914	MegaMUGA SNP genotype (A/C/G/T=homozygous call; H=heterozygous call; N=no-call)
JAX00419476	MegaMUGA SNP genotype (A/C/G/T=homozygous call; H=heterozygous call; N=no-call)
UNC160068302	MegaMUGA SNP genotype (A/C/G/T=homozygous call; H=heterozygous call; N=no-call)
UNC26786393	MegaMUGA SNP genotype (A/C/G/T=homozygous call; H=heterozygous call; N=no-call)
UNC26810389	MegaMUGA SNP genotype (A/C/G/T=homozygous call; H=heterozygous call; N=no-call)
UNC26828641	MegaMUGA SNP genotype (A/C/G/T=homozygous call; H=heterozygous call; N=no-call)
UNC26851720	MegaMUGA SNP genotype (A/C/G/T=homozygous call; H=heterozygous call; N=no-call)
JAX00421642	MegaMUGA SNP genotype (A/C/G/T=homozygous call; H=heterozygous call; N=no-call)
backupJAX00421980	MegaMUGA SNP genotype (A/C/G/T=homozygous call; H=heterozygous call; N=no-call)
UNC26915354	MegaMUGA SNP genotype (A/C/G/T=homozygous call; H=heterozygous call; N=no-call)
JAX00422750	MegaMUGA SNP genotype (A/C/G/T=homozygous call; H=heterozygous call; N=no-call)
UNC26956365	MegaMUGA SNP genotype (A/C/G/T=homozygous call; H=heterozygous call; N=no-call)
UNC26987808	MegaMUGA SNP genotype (A/C/G/T=homozygous call; H=heterozygous call; N=no-call)
UNC27007999	MegaMUGA SNP genotype (A/C/G/T=homozygous call; H=heterozygous call; N=no-call)
UNC27030454	MegaMUGA SNP genotype (A/C/G/T=homozygous call; H=heterozygous call; N=no-call)
JAX00070830	MegaMUGA SNP genotype (A/C/G/T=homozygous call; H=heterozygous call; N=no-call)
UNC27072626	MegaMUGA SNP genotype (A/C/G/T=homozygous call; H=heterozygous call; N=no-call)
JAX00071096	MegaMUGA SNP genotype (A/C/G/T=homozygous call; H=heterozygous call; N=no-call)
UNC27140891	MegaMUGA SNP genotype (A/C/G/T=homozygous call; H=heterozygous call; N=no-call)
JAX00425403	MegaMUGA SNP genotype (A/C/G/T=homozygous call; H=heterozygous call; N=no-call)
UNC27197379	MegaMUGA SNP genotype (A/C/G/T=homozygous call; H=heterozygous call; N=no-call)
JAX00071663	MegaMUGA SNP genotype (A/C/G/T=homozygous call; H=heterozygous call; N=no-call)
JAX00426214	MegaMUGA SNP genotype (A/C/G/T=homozygous call; H=heterozygous call; N=no-call)
UNC27300605	MegaMUGA SNP genotype (A/C/G/T=homozygous call; H=heterozygous call; N=no-call)
UNC27323303	MegaMUGA SNP genotype (A/C/G/T=homozygous call; H=heterozygous call; N=no-call)
UNC27341068	MegaMUGA SNP genotype (A/C/G/T=homozygous call; H=heterozygous call; N=no-call)
UNC27369661	MegaMUGA SNP genotype (A/C/G/T=homozygous call; H=heterozygous call; N=no-call)
UNC27386789	MegaMUGA SNP genotype (A/C/G/T=homozygous call; H=heterozygous call; N=no-call)
UNC27412650	MegaMUGA SNP genotype (A/C/G/T=homozygous call; H=heterozygous call; N=no-call)
UNC27443481	MegaMUGA SNP genotype (A/C/G/T=homozygous call; H=heterozygous call; N=no-call)
UNC27459771	MegaMUGA SNP genotype (A/C/G/T=homozygous call; H=heterozygous call; N=no-call)
UNC27482059	MegaMUGA SNP genotype (A/C/G/T=homozygous call; H=heterozygous call; N=no-call)
backupUNC170283680	MegaMUGA SNP genotype (A/C/G/T=homozygous call; H=heterozygous call; N=no-call)
UNC27504612	MegaMUGA SNP genotype (A/C/G/T=homozygous call; H=heterozygous call; N=no-call)
JAX00430230	MegaMUGA SNP genotype (A/C/G/T=homozygous call; H=heterozygous call; N=no-call)
UNC27525742	MegaMUGA SNP genotype (A/C/G/T=homozygous call; H=heterozygous call; N=no-call)
UNC27533459	MegaMUGA SNP genotype (A/C/G/T=homozygous call; H=heterozygous call; N=no-call)
UNC27545869	MegaMUGA SNP genotype (A/C/G/T=homozygous call; H=heterozygous call; N=no-call)
UNC27566172	MegaMUGA SNP genotype (A/C/G/T=homozygous call; H=heterozygous call; N=no-call)
UNC27684031	MegaMUGA SNP genotype (A/C/G/T=homozygous call; H=heterozygous call; N=no-call)
UNC27705428	MegaMUGA SNP genotype (A/C/G/T=homozygous call; H=heterozygous call; N=no-call)
UNC170067275	MegaMUGA SNP genotype (A/C/G/T=homozygous call; H=heterozygous call; N=no-call)
UNC27746587	MegaMUGA SNP genotype (A/C/G/T=homozygous call; H=heterozygous call; N=no-call)
UNC27760645	MegaMUGA SNP genotype (A/C/G/T=homozygous call; H=heterozygous call; N=no-call)
JAX00436295	MegaMUGA SNP genotype (A/C/G/T=homozygous call; H=heterozygous call; N=no-call)
UNC27809137	MegaMUGA SNP genotype (A/C/G/T=homozygous call; H=heterozygous call; N=no-call)
UNC27823620	MegaMUGA SNP genotype (A/C/G/T=homozygous call; H=heterozygous call; N=no-call)
UNC27839427	MegaMUGA SNP genotype (A/C/G/T=homozygous call; H=heterozygous call; N=no-call)
UNC27856284	MegaMUGA SNP genotype (A/C/G/T=homozygous call; H=heterozygous call; N=no-call)
UNC27872898	MegaMUGA SNP genotype (A/C/G/T=homozygous call; H=heterozygous call; N=no-call)
UNC27894981	MegaMUGA SNP genotype (A/C/G/T=homozygous call; H=heterozygous call; N=no-call)
UNC27925291	MegaMUGA SNP genotype (A/C/G/T=homozygous call; H=heterozygous call; N=no-call)
UNC27945482	MegaMUGA SNP genotype (A/C/G/T=homozygous call; H=heterozygous call; N=no-call)
UNC27977349	MegaMUGA SNP genotype (A/C/G/T=homozygous call; H=heterozygous call; N=no-call)
CEAJAX00076485	MegaMUGA SNP genotype (A/C/G/T=homozygous call; H=heterozygous call; N=no-call)
UNC28030204	MegaMUGA SNP genotype (A/C/G/T=homozygous call; H=heterozygous call; N=no-call)
JAX00442219	MegaMUGA SNP genotype (A/C/G/T=homozygous call; H=heterozygous call; N=no-call)
JAX00442403	MegaMUGA SNP genotype (A/C/G/T=homozygous call; H=heterozygous call; N=no-call)
UNC28092149	MegaMUGA SNP genotype (A/C/G/T=homozygous call; H=heterozygous call; N=no-call)
UNC28100896	MegaMUGA SNP genotype (A/C/G/T=homozygous call; H=heterozygous call; N=no-call)
JAX00077173	MegaMUGA SNP genotype (A/C/G/T=homozygous call; H=heterozygous call; N=no-call)
UNC28155625	MegaMUGA SNP genotype (A/C/G/T=homozygous call; H=heterozygous call; N=no-call)
UNC28174500	MegaMUGA SNP genotype (A/C/G/T=homozygous call; H=heterozygous call; N=no-call)
UNC28202946	MegaMUGA SNP genotype (A/C/G/T=homozygous call; H=heterozygous call; N=no-call)
UNC28218791	MegaMUGA SNP genotype (A/C/G/T=homozygous call; H=heterozygous call; N=no-call)
UNC28242741	MegaMUGA SNP genotype (A/C/G/T=homozygous call; H=heterozygous call; N=no-call)
UNC28267518	MegaMUGA SNP genotype (A/C/G/T=homozygous call; H=heterozygous call; N=no-call)
UNC28305752	MegaMUGA SNP genotype (A/C/G/T=homozygous call; H=heterozygous call; N=no-call)
UNC28331484	MegaMUGA SNP genotype (A/C/G/T=homozygous call; H=heterozygous call; N=no-call)
UNC28362305	MegaMUGA SNP genotype (A/C/G/T=homozygous call; H=heterozygous call; N=no-call)
UNC28404244	MegaMUGA SNP genotype (A/C/G/T=homozygous call; H=heterozygous call; N=no-call)
UNC28445141	MegaMUGA SNP genotype (A/C/G/T=homozygous call; H=heterozygous call; N=no-call)
UNC28476148	MegaMUGA SNP genotype (A/C/G/T=homozygous call; H=heterozygous call; N=no-call)
UNC28511221	MegaMUGA SNP genotype (A/C/G/T=homozygous call; H=heterozygous call; N=no-call)
UNC28531400	MegaMUGA SNP genotype (A/C/G/T=homozygous call; H=heterozygous call; N=no-call)
UNC28563735	MegaMUGA SNP genotype (A/C/G/T=homozygous call; H=heterozygous call; N=no-call)
UNC28595692	MegaMUGA SNP genotype (A/C/G/T=homozygous call; H=heterozygous call; N=no-call)
UNC28626529	MegaMUGA SNP genotype (A/C/G/T=homozygous call; H=heterozygous call; N=no-call)
UNC28635811	MegaMUGA SNP genotype (A/C/G/T=homozygous call; H=heterozygous call; N=no-call)
UNC28889563	MegaMUGA SNP genotype (A/C/G/T=homozygous call; H=heterozygous call; N=no-call)
UNC28918206	MegaMUGA SNP genotype (A/C/G/T=homozygous call; H=heterozygous call; N=no-call)
UNC180067715	MegaMUGA SNP genotype (A/C/G/T=homozygous call; H=heterozygous call; N=no-call)
UNC28962090	MegaMUGA SNP genotype (A/C/G/T=homozygous call; H=heterozygous call; N=no-call)
UNC28982889	MegaMUGA SNP genotype (A/C/G/T=homozygous call; H=heterozygous call; N=no-call)
UNC29005878	MegaMUGA SNP genotype (A/C/G/T=homozygous call; H=heterozygous call; N=no-call)
UNC29031934	MegaMUGA SNP genotype (A/C/G/T=homozygous call; H=heterozygous call; N=no-call)
UNC29048298	MegaMUGA SNP genotype (A/C/G/T=homozygous call; H=heterozygous call; N=no-call)
UNC29068737	MegaMUGA SNP genotype (A/C/G/T=homozygous call; H=heterozygous call; N=no-call)
UNC29090775	MegaMUGA SNP genotype (A/C/G/T=homozygous call; H=heterozygous call; N=no-call)
UNC29114578	MegaMUGA SNP genotype (A/C/G/T=homozygous call; H=heterozygous call; N=no-call)
UNC29132466	MegaMUGA SNP genotype (A/C/G/T=homozygous call; H=heterozygous call; N=no-call)
UNC29161860	MegaMUGA SNP genotype (A/C/G/T=homozygous call; H=heterozygous call; N=no-call)
UNC29189567	MegaMUGA SNP genotype (A/C/G/T=homozygous call; H=heterozygous call; N=no-call)
UNC29215166	MegaMUGA SNP genotype (A/C/G/T=homozygous call; H=heterozygous call; N=no-call)
UNC29235561	MegaMUGA SNP genotype (A/C/G/T=homozygous call; H=heterozygous call; N=no-call)
UNC29271200	MegaMUGA SNP genotype (A/C/G/T=homozygous call; H=heterozygous call; N=no-call)
UNC29295725	MegaMUGA SNP genotype (A/C/G/T=homozygous call; H=heterozygous call; N=no-call)
UNC29331490	MegaMUGA SNP genotype (A/C/G/T=homozygous call; H=heterozygous call; N=no-call)
UNC29363549	MegaMUGA SNP genotype (A/C/G/T=homozygous call; H=heterozygous call; N=no-call)
UNC29396708	MegaMUGA SNP genotype (A/C/G/T=homozygous call; H=heterozygous call; N=no-call)
backupJAX00461716	MegaMUGA SNP genotype (A/C/G/T=homozygous call; H=heterozygous call; N=no-call)
UNC29446328	MegaMUGA SNP genotype (A/C/G/T=homozygous call; H=heterozygous call; N=no-call)
UNC29468432	MegaMUGA SNP genotype (A/C/G/T=homozygous call; H=heterozygous call; N=no-call)
UNC29497953	MegaMUGA SNP genotype (A/C/G/T=homozygous call; H=heterozygous call; N=no-call)
UNC29517202	MegaMUGA SNP genotype (A/C/G/T=homozygous call; H=heterozygous call; N=no-call)
UNC29541511	MegaMUGA SNP genotype (A/C/G/T=homozygous call; H=heterozygous call; N=no-call)
UNC29574621	MegaMUGA SNP genotype (A/C/G/T=homozygous call; H=heterozygous call; N=no-call)
UNC29595760	MegaMUGA SNP genotype (A/C/G/T=homozygous call; H=heterozygous call; N=no-call)
UNC29622289	MegaMUGA SNP genotype (A/C/G/T=homozygous call; H=heterozygous call; N=no-call)
UNC29646910	MegaMUGA SNP genotype (A/C/G/T=homozygous call; H=heterozygous call; N=no-call)
backupUNC180312993	MegaMUGA SNP genotype (A/C/G/T=homozygous call; H=heterozygous call; N=no-call)
UNC29684839	MegaMUGA SNP genotype (A/C/G/T=homozygous call; H=heterozygous call; N=no-call)
UNC29721970	MegaMUGA SNP genotype (A/C/G/T=homozygous call; H=heterozygous call; N=no-call)
B6_18.084686237.S	MegaMUGA SNP genotype (A/C/G/T=homozygous call; H=heterozygous call; N=no-call)
UNC29766529	MegaMUGA SNP genotype (A/C/G/T=homozygous call; H=heterozygous call; N=no-call)
UNC180319648	MegaMUGA SNP genotype (A/C/G/T=homozygous call; H=heterozygous call; N=no-call)
UNC29803673	MegaMUGA SNP genotype (A/C/G/T=homozygous call; H=heterozygous call; N=no-call)
UNC29818722	MegaMUGA SNP genotype (A/C/G/T=homozygous call; H=heterozygous call; N=no-call)
B6_rs30503185	MegaMUGA SNP genotype (A/C/G/T=homozygous call; H=heterozygous call; N=no-call)
UNC200285015	MegaMUGA SNP genotype (A/C/G/T=homozygous call; H=heterozygous call; N=no-call)
UNC200089151	MegaMUGA SNP genotype (A/C/G/T=homozygous call; H=heterozygous call; N=no-call)
UNC30638980	MegaMUGA SNP genotype (A/C/G/T=homozygous call; H=heterozygous call; N=no-call)
backupUNC200249354	MegaMUGA SNP genotype (A/C/G/T=homozygous call; H=heterozygous call; N=no-call)
UNC200007340	MegaMUGA SNP genotype (A/C/G/T=homozygous call; H=heterozygous call; N=no-call)
UNC30767845	MegaMUGA SNP genotype (A/C/G/T=homozygous call; H=heterozygous call; N=no-call)
UNC30774073	MegaMUGA SNP genotype (A/C/G/T=homozygous call; H=heterozygous call; N=no-call)
UNC30784917	MegaMUGA SNP genotype (A/C/G/T=homozygous call; H=heterozygous call; N=no-call)
UNC30791395	MegaMUGA SNP genotype (A/C/G/T=homozygous call; H=heterozygous call; N=no-call)
UNC30802291	MegaMUGA SNP genotype (A/C/G/T=homozygous call; H=heterozygous call; N=no-call)
UNC30813296	MegaMUGA SNP genotype (A/C/G/T=homozygous call; H=heterozygous call; N=no-call)
UNC30822917	MegaMUGA SNP genotype (A/C/G/T=homozygous call; H=heterozygous call; N=no-call)
backupUNC200092333	MegaMUGA SNP genotype (A/C/G/T=homozygous call; H=heterozygous call; N=no-call)
UNC200092647	MegaMUGA SNP genotype (A/C/G/T=homozygous call; H=heterozygous call; N=no-call)
B6_rs6368704	MegaMUGA SNP genotype (A/C/G/T=homozygous call; H=heterozygous call; N=no-call)
UNC30865647	MegaMUGA SNP genotype (A/C/G/T=homozygous call; H=heterozygous call; N=no-call)
UNC30881185	MegaMUGA SNP genotype (A/C/G/T=homozygous call; H=heterozygous call; N=no-call)
UNC200015082	MegaMUGA SNP genotype (A/C/G/T=homozygous call; H=heterozygous call; N=no-call)
UNC30897066	MegaMUGA SNP genotype (A/C/G/T=homozygous call; H=heterozygous call; N=no-call)
UNC200228740	MegaMUGA SNP genotype (A/C/G/T=homozygous call; H=heterozygous call; N=no-call)
JAX00180058	MegaMUGA SNP genotype (A/C/G/T=homozygous call; H=heterozygous call; N=no-call)
JAX00180185	MegaMUGA SNP genotype (A/C/G/T=homozygous call; H=heterozygous call; N=no-call)
backupUNC200098152	MegaMUGA SNP genotype (A/C/G/T=homozygous call; H=heterozygous call; N=no-call)
UNC30937681	MegaMUGA SNP genotype (A/C/G/T=homozygous call; H=heterozygous call; N=no-call)
UNC30944566	MegaMUGA SNP genotype (A/C/G/T=homozygous call; H=heterozygous call; N=no-call)
UNC30956088	MegaMUGA SNP genotype (A/C/G/T=homozygous call; H=heterozygous call; N=no-call)
UNC30967984	MegaMUGA SNP genotype (A/C/G/T=homozygous call; H=heterozygous call; N=no-call)
JAX00713909	MegaMUGA SNP genotype (A/C/G/T=homozygous call; H=heterozygous call; N=no-call)
UNC30982425	MegaMUGA SNP genotype (A/C/G/T=homozygous call; H=heterozygous call; N=no-call)
JAX00180958	MegaMUGA SNP genotype (A/C/G/T=homozygous call; H=heterozygous call; N=no-call)
UNC31001485	MegaMUGA SNP genotype (A/C/G/T=homozygous call; H=heterozygous call; N=no-call)
JAX00181152	MegaMUGA SNP genotype (A/C/G/T=homozygous call; H=heterozygous call; N=no-call)
JAX00181234	MegaMUGA SNP genotype (A/C/G/T=homozygous call; H=heterozygous call; N=no-call)
UNC200106288	MegaMUGA SNP genotype (A/C/G/T=homozygous call; H=heterozygous call; N=no-call)
JAX00181502	MegaMUGA SNP genotype (A/C/G/T=homozygous call; H=heterozygous call; N=no-call)
JAX00715182	MegaMUGA SNP genotype (A/C/G/T=homozygous call; H=heterozygous call; N=no-call)
JAX00181758	MegaMUGA SNP genotype (A/C/G/T=homozygous call; H=heterozygous call; N=no-call)
JAX00181857	MegaMUGA SNP genotype (A/C/G/T=homozygous call; H=heterozygous call; N=no-call)
backupJAX00715624	MegaMUGA SNP genotype (A/C/G/T=homozygous call; H=heterozygous call; N=no-call)
UNC31097694	MegaMUGA SNP genotype (A/C/G/T=homozygous call; H=heterozygous call; N=no-call)
UNC31107180	MegaMUGA SNP genotype (A/C/G/T=homozygous call; H=heterozygous call; N=no-call)
UNC31116526	MegaMUGA SNP genotype (A/C/G/T=homozygous call; H=heterozygous call; N=no-call)
backupUNC200614817	MegaMUGA SNP genotype (A/C/G/T=homozygous call; H=heterozygous call; N=no-call)
UNC31132654	MegaMUGA SNP genotype (A/C/G/T=homozygous call; H=heterozygous call; N=no-call)
UNC31143042	MegaMUGA SNP genotype (A/C/G/T=homozygous call; H=heterozygous call; N=no-call)
UNC31152023	MegaMUGA SNP genotype (A/C/G/T=homozygous call; H=heterozygous call; N=no-call)
UNC31159865	MegaMUGA SNP genotype (A/C/G/T=homozygous call; H=heterozygous call; N=no-call)
UNC31175383	MegaMUGA SNP genotype (A/C/G/T=homozygous call; H=heterozygous call; N=no-call)
UNC31534437	MegaMUGA SNP genotype (A/C/G/T=homozygous call; H=heterozygous call; N=no-call)
UNC31555193	MegaMUGA SNP genotype (A/C/G/T=homozygous call; H=heterozygous call; N=no-call)
UNC31571136	MegaMUGA SNP genotype (A/C/G/T=homozygous call; H=heterozygous call; N=no-call)
JAX00187127	MegaMUGA SNP genotype (A/C/G/T=homozygous call; H=heterozygous call; N=no-call)
UNC31593763	MegaMUGA SNP genotype (A/C/G/T=homozygous call; H=heterozygous call; N=no-call)
