# Supplementary material for: The Collaborative Cross as a Resource for Modeling Human Disease: CC011/Unc, a New Mouse Model for Spontaneous Colitis
Source: Mamm Genome. 2014 Feb 1;25(3):95–108. doi: 10.1007/s00335-013-9499-2 (PMC3960486; doi:10.1007/s00335-013-9499-2)
Supplement: Supplementary file 5 — Test for association between colitis severity and genotype at the Ccc1, Ccc2 and Ccc3 loci in the backcrosses derived from males M002 and M003, respectively. (XLSX 10 kb) [file 335_2013_9499_MOESM5_ESM.xlsx]

## Sheet: TableS2
Supplementary Table 2. Test for association at Ccc1, Ccc2, Ccc3 in additional crosses.
Locus	Group	Genotype	Method	n	mean colitis score	SD	p-value
Ccc1	M1N2	CC011/CC011	PCR	70	2.52857	4.10274	2.6454e-09
			MegaMUGA	60	7.68333	5.93322
		B6/CC011	PCR	76	0.644737	1.61414
			MegaMUGA	51	2.47059	4.30977
	M2N2	CC011/CC011	PCR	41	2.475	4.65192	0.224156
		B6/CC011	PCR	44	1.4	3.01109
	M3N2	CC011/CC011	PCR	33	1.13793	2.77391	1.59667
		B6/CC011	PCR	32	1.9	4.07135
Ccc2	M1N2	CC011/CC011	PCR	67	1.65672	3.42695	0.00153629
			MegaMUGA	52	7.51923	5.81914
		B6/CC011	PCR	79	1.4557	3.01618
			MegaMUGA	59	3.32203	5.15431
	M2N2	CC011/CC011	PCR	27	1.20833	2.62064	1.81321
		B6/CC011	PCR	57	2.27273	4.39467
	M3N2	CC011/CC011	PCR	25	1.08696	2.71215	1.59142
		B6/CC011	PCR	40	1.80556	3.91203
Ccc3	M1N2	CC011/CC011	PCR	76	2.22368	3.98865	9.66328e-05
			MegaMUGA	59	6.88136	6.40335
		B6/CC011	PCR	70	0.814286	1.78799
			MegaMUGA	52	3.48077	4.55248
	M2N2	CC011/CC011	PCR	47	2.59091	4.86238	0.08843
		B6/CC011	PCR	37	1.17143	2.17588
	M3N2	CC011/CC011	PCR	35	2.33333	4.47679	0.026998
		B6/CC011	PCR	30	0.5	0.761577
